# Supplementary material for: Absence of causal association between Vitamin D and bone mineral density across the lifespan: a Mendelian randomization study
Source: Sci Rep. 2022 Jun 21;12:10408. doi: 10.1038/s41598-022-14548-5 (PMC9213555; doi:10.1038/s41598-022-14548-5)
Supplement: Supplementary file 1 — Supplementary Information 1. [file 41598_2022_14548_MOESM1_ESM.xlsx]

## Sheet: Table 1
STROBE-MR checklist of recommended items to address in reports of Mendelian randomization studies1
Item No.		Section		Checklist item	Page No.	Relevant text from manuscript
1		TITLE and		Indicate Mendelian randomization (MR) as the study’s design in the title and/or the	1, 3	Title of manuscript: Absence of causal association between Vitamin D and bone mineral density across the lifespan: a Mendelian randomization study We performed this two-sample Mendelian randomization (MR) analysis to investigate the causal effect of serum 25-hydroxyvitamin D concentration on BMD.
		ABSTRACT		abstract if that is a main purpose of the study
		INTRODUCTION
2		Background		Explain the scientific background and rationale for the reported study. What is the exposure? Is a potential causal relationship between exposure and outcome plausible? Justify why MR is a helpful method to address the study question	4	Osteoporosis is a chronic disease characterized by bone loss and microarchitecture impairment, which is diagnosed and monitored mainly by the measurement of bone mineral density (BMD) at central (e.g. the lumbar spine and the femoral neck) and peripheral (e.g. the distal forearm) sites by dual-energy X-ray absorptiometry (DXA) 5-7. Vitamin D, a fat-soluble vitamin that acts as a steroid hormone, …
3		Objectives		State specific objectives clearly, including pre-specified causal hypotheses (if any). State that MR is a method that, under specific assumptions, intends to estimate causal effects	4-5	Two-sample Mendelian randomization (MR) analysis uses single nucleotide polymorphisms (SNPs) as instrumental variables (IVs) to assess the causal effect of an exposure on an outcome. It can overcome the limitations of observational studies, but its validity relies on three assumptions: (1) the genetic variant is associated with the exposures; (2) the genetic variant is not associated with confoun…
		METHODS
4		Study design and data sources		Present key elements of the study design early in the article. Consider including a table listing sources of data for all phases of the study. For each data source contributing to the analysis, describe the following:	13	Details of the contributing GWAS consortiums are listed in Table 2. To obtain a more comprehensive and reliable conclusion of the causal link between 25OHD and BMD, we selected studies investigating traits related to 25OHD or BMD, having the largest sample sizes, and consisting of the most similar populations while minimizing dataset overlap.
a) Setting: Describe the study design and the underlying population, if possible. Describe the setting, locations, and relevant dates, including periods of recruitment, exposure, follow-up, and data collection, when available.			a)	Setting: Describe the study design and the underlying population, if possible. Describe the setting, locations, and relevant dates, including periods of recruitment, exposure, follow-up, and data collection, when available.	13, 14	We retrieved summary data for the association between SNPs and the serum 25OHD concentration from the UK Biobank (UKB) with phenotype, genotype and clinical information on 417,580 individuals of European ancestry (age range from 40 to 69 years old) 25. Serum 25OHD levels were measured quantitatively in blood samples collected from 2006 to 2013 by a chemiluminescent immunoassay (CLIA) in nmol/L. T…
b) Participants: Give the eligibility criteria, and the sources and methods of selection of participants. Report the sample size, and whether any power or sample size calculations were carried out prior to the main analysis			b)	Participants: Give the eligibility criteria, and the sources and methods of selection of participants. Report the sample size, and whether any power or sample size calculations were carried out prior to the main analysis	13, 14	We retrieved summary data for the association between SNPs and the serum 25OHD concentration from the UK Biobank (UKB) with phenotype, genotype and clinical information on 417,580 individuals of European ancestry (age range from 40 to 69 years old) 25. Participants with 25OHD concentrations below or above the validated range for the assay (10–375 nmol/L) were excluded.Information regarding the qu…
c) Describe measurement, quality control and selection of genetic variants			c)	Describe measurement, quality control and selection of genetic variants	14-15	From the GWAS summary data of 25OHD, we conducted a series of quality control steps to select eligible instrumental SNPs. Firstly, we extracted all SNPs that strongly and independently (R2 < 0.001) predicted exposure at genome-wide significance (p < 5E−08). Secondly, SNPs with a minor allele frequency (MAF) of < 0.01 were excluded to avoid the potential statistical bias from the original GWAS sin…
d) For each exposure, outcome, and other relevant variables, describe methods of assessment and diagnostic criteria for diseases			d)	For each exposure, outcome, and other relevant variables, describe methods of assessment and diagnostic criteria for diseases	13, 14	Serum 25OHD levels were measured quantitatively in blood samples collected from 2006 fo 2013 by a chemiluminescent immunoassay (CLIA) in nmol/L. Information regarding the quality control and statistical analyses has been reported previously 25. The femoral neck, lumbar spine, and forearm are the three common skeletal sites of postmenopausal women and men who are 50 years or older for measurement …
e) Provide details of ethics committee approval and participant informed consent, if relevant			e)	Provide details of ethics committee approval and participant informed consent, if relevant	20	Our analysis used published study or publicly available GWAS summary data. No original data was collected for this manuscript, and thus, no ethical committee approval was required. Each study included was approved by their institutional ethics review committees, and written informed consent was provided by all participants or by their parents in the case of children.
5		Assumptions		Explicitly state the three core IV assumptions for the main analysis (relevance, independence and exclusion restriction) as well assumptions for any additional or sensitivity analysis	4	Two-sample Mendelian randomization (MR) analysis uses single nucleotide polymorphisms (SNPs) as instrumental variables (IVs) to assess the causal effect of an exposure on an outcome. It can overcome the limitations of observational studies, but its validity relies on three assumptions: (1) the genetic variant is associated with the exposures; (2) the genetic variant is not associated with confoun…
6		Statistical methods: main analysis		Describe statistical methods and statistics used
			a)	Describe how quantitative variables were handled in the analyses (i.e., scale, units, model)	18	The effect size is reported in the results as the effect of a one-standard-deviation (1-SD) change in rank-based inverse normal transformed (RINT) 25OHD level.
			b)	Describe how genetic variants were handled in the analyses and, if applicable, how their weights were selected	14-15	From the GWAS summary data of 25OHD, we conducted a series of quality control steps to select eligible instrumental SNPs. Firstly, we extracted all SNPs that strongly and independently (R2 < 0.001) predicted exposure at genome-wide significance (p < 5E−08). Secondly, SNPs with a minor allele frequency (MAF) of < 0.01 were excluded to avoid the potential statistical bias from the original GWAS sin…
			c)	Describe the MR estimator (e.g. two-stage least squares, Wald ratio) and related statistics. Detail the included covariates and, in case of two-sample MR, whether the same covariate set was used for adjustment in the two samples	15-16	MR analysis uses genetic variants as instrumental variables to estimate the causative effect of exposure variables on an outcome. In the study, we combined the summary statistics (β coefficients and standard errors) to estimate the causal associations between 25OHD and BMDs (including FN-BMD, LS-BMD, FA-BMD, TB-BMD and TB-BMD with different age groups) using different methods. Since it is unlikel…
			d)	Explain how missing data were addressed		not revelent
			e)	If applicable, indicate how multiple testing was addressed	17	If the estimates of different methods are inconclusive, the link between exposure and outcome phenotype with an adjusted P value < 0.05/5 = 0.01 (Bonferroni correction for multiple testing) is considered significant.
7	Assessment of assumptions			Describe any methods or prior knowledge used to assess the assumptions or justify their validity	16-17	The IVW method uses a meta-analysis approach to combine Wald estimates for each SNP (i.e., the β coefficient of the SNP for BMD divides by the β coefficient of the SNP for 25OHD) to get the overall estimates of the effect of 25OHD on BMD 57. If there is no violation of the IV2 assumption (no horizontal pleiotropy), or the horizontal pleiotropy is balanced, an unbiased causal estimate can be obtai…
8	Sensitivity analyses and additional analyses			Describe any sensitivity analyses or additional analyses performed (e.g. comparison of effect estimates from different approaches, independent replication, bias analytic techniques, validation of instruments, simulations)	18, 19	Sensitivity Analyses We conducted the IVW and MR-Egger 66 methods to detect heterogeneity. Heterogeneity was quantified by the Cochran’s Q statistic and a P value of < 0.05 would be regarded as significant heterogeneity. To identify potentially influential SNPs, we performed a “leave-one-out” sensitivity analysis in which we excluded one SNP at a time and performed an IVW-random method on the rem…
9	Software and pre- registration
			a)	Name statistical software and package(s), including version and settings used	17, 18	Analyses were performed using R version 4.1.2 (R Foundation for Statistical Computing, Vienna, Austria) using TwoSampleMR R package of MR-Base (https://github.com/MRCIEU/TwoSampleMR) 58. We conducted this analysis by using the MR-PRESSO R package (https://github.com/rondo lab/MR-PRESSO).
			b)	State whether the study protocol and details were pre-registered (as well as when and where)		not revelent
	RESULTS
10	Descriptive data
			a)	Report the numbers of individuals at each stage of included studies and reasons for exclusion. Consider use of a flow diagram	34-35	Table 2
			b)	Report summary statistics for phenotypic exposure(s), outcome(s), and other relevant variables (e.g. means, SDs, proportions)	5	We extracted 143 independent SNPs from a recent GWAS on 417,580 participants of European ancestry as IVs to genetically predict 1 standard deviation (SD) increase in the rank-based inverse-normal transformed (RINT) 25OHD concentration 25. The distribution of 25OHD concentration was right skewed and showed the expected seasonal fluctuation, with median, mean and interquartile range of 47.9, 49.6, …
			c)	If the data sources include meta-analyses of previous studies, provide the assessments of heterogeneity across these studies		not revelent
			d)	For two-sample MR:	34-35	Table 2
				i. Provide justification of the similarity of the genetic variant-exposure associations between the exposure and outcome samples
				ii. Provide information on the number of individuals who overlap between the exposure and outcome studies
11	Main results
			a)	Report the associations between genetic variant and exposure, and between genetic variant and outcome, preferably on an interpretable scale	5, 6, 7	We extracted 143 independent SNPs from a recent GWAS on 417,580 participants of European ancestry as IVs to genetically predict 1 standard deviation (SD) increase in the rank-based inverse-normal transformed (RINT) 25OHD concentration 25. The detailed characteristics are shown in Supplementary Table S1. The detailed characteristics of SNPs used for assessing the effect of 25OHD on BMD at differen…
			b)	Report MR estimates of the relationship between exposure and outcome, and the measures of uncertainty from the MR analysis, on an interpretable scale, such as odds ratio or relative risk per SD difference	6,7	The MR estimates from different methods of the causal effect of 25OHD on BMD at FA, FN and LS were presented in Fig. 1 and Supplementary Table S5. No causal effect of increased/decreased serum 25OHD concentration on FA-BMD, FN-BMD or LS-BMD was found at a Bonferroni corrected p threshold of 0.01. The MR estimates from different methods of the causal effect of 25OHD on TB-BMD and TB-BMD in differe…
			c)	If relevant, consider translating estimates of relative risk into absolute risk for a meaningful time period		not revelent
			d)	Consider plots to visualize results (e.g. forest plot, scatterplot of associations between genetic variants and outcome versus between genetic variants and exposure)	29-30	Figures 1-2
12	Assessment of assumptions
			a)	Report the assessment of the validity of the assumptions	5	For these IVs, all of the F statistics were above 10 (ranging from 30.04 to 8036.12, average 219.41), indicating that they satisfy the first MR assumption and that weak instrument bias would not substantially influence the estimations of causal effects.
			b)	Report any additional statistics (e.g., assessments of heterogeneity across genetic variants, such as I2, Q statistic or E-value)	6, 7	Heterogeneity analysis using the IVW, MR-Egger and MR-PRESSO methods, and pleiotropy analysis using the MR-Egger intercept test are shown in Supplementary Table S6. No evidence of heterogeneity was observed. Heterogeneity analysis using the IVW, MR-Egger and MR-PRESSO methods highlighted the existence of heterogeneity in TB-BMD, TB-BMD (>60), TB-BMD (45-60), TB-BMD (30-45) and TB-BMD (0-15) (P < …
13	Sensitivity analyses and additional analyses
			a)	Report any sensitivity analyses to assess the robustness of the main results to violations of the assumptions	6, 7	Our analysis suggested no significant evidence of horizontal pleiotropy (as indicated by MR-Egger regression intercept close to zero, with a P value larger than 0.05). We performed “leave-one-out” analysis based on the IVW method and found that there was no potentially influential SNP driving the causal link. The inference based on single SNP using the Wald ratio method, the scatter plots and fun…
			b)	Report results from other sensitivity analyses or additional analyses	8	Repeated analysis using SNPs in or near vitamin D related genes as IVs Seven SNPs (GC-rs705117, GC-rs1352846, CYP2R1-rs117576073, CYP2R1-rs12794714, CYP24A1-rs17216707, CYP24A1-rs2585442, CYP24A1-rs2762943) were selected as IVs on the basis of their location in or near previously reported vitamin D genes. The MR estimates from different methods of the causal effect of 25OHD on TB-BMD and TB-BMD i…
			c)	Report any assessment of direction of causal relationship (e.g., bidirectional MR)		not revelent
			d)	When relevant, report and compare with estimates from non-MR analyses		not revelent
			e)	Consider additional plots to visualize results (e.g., leave-one-out analyses)	31	Figure 3
	DISCUSSION
14	Key results			Summarize key results with reference to study objectives	9	Motivated by the prevalence of vitamin D supplementation among adults, we conducted this two-sample MR analysis to explore the causal relationship between 25OHD and BMD across the lifespan. With the larger sample size, the instruments selected explained approximately 5% of the variance in the serum 25OHD concentration, as compared with the 1% accounted for in the previous iteration 22,24. We foun…
15	Limitations			Discuss limitations of the study, taking into account the validity of the IV assumptions, other sources of potential bias, and imprecision. Discuss both direction and magnitude of any potential bias and any efforts to address them	12	Despite the MR design being less susceptible to bias from confounding factors and reverse causation than observational studies, limitations still exist. First, potential pleiotropy cannot be ruled out, but it is unlikely to change the conclusion in a clinically meaningful way. Second, population stratification might affect association between variants and phenotypes, which was minimized by utiliz…
16		Interpretation
			a)	Meaning: Give a cautious overall interpretation of results in the context of their limitations and in comparison with other studies	11-12	Our MR analysis provided evidence that genetically lowered serum 25OHD concentration was not causally associated with BMD, but it would be reckless to deny the relationship between 25OHD and BMD and the role of vitamin D supplementation for treatment of osteoporosis for targeted candidates. Clinical trials supported skeletal benefits of vitamin D supplementation for persons with the serum 25OHD c…
			b)	Mechanism: Discuss underlying biological mechanisms that could drive a potential causal relationship between the investigated exposure and the outcome, and whether the gene-environment equivalence assumption is reasonable. Use causal language carefully, clarifying that IV estimates may provide causal effects only under certain assumptions	11	Reasons for this non causal relationship might be interpreted as follows: Firstly, the effect of 25OHD on BMD might be determined by a combination of an increased plasma marker of bone resorption (C-telopeptide of type 1 collagen) and suppression of parathyroid hormone (PTH)–mediated bone turnover. High-dose vitamin D without extra calcium supplementation has been associated with an increase in c…
			c)	Clinical relevance: Discuss whether the results have clinical or public policy relevance, and to what extent they inform effect sizes of possible interventions	12	Third, the confidence intervals of the MR estimates were large and the statistical powers were not satisfactory in age-stratified analysis for TB-BMD, due to the small GWAS sample sizes for each of the age strata. These analyses are underpowered to exclude small causal effects because the minimum detectable effects for 80% power were more than 0.05. Fourth, this study only tested the linear effec…
17		Generalizability		Discuss the generalizability of the study results (a) to other populations, (b) across other exposure periods/timings, and (c) across other levels of exposure	12	Second, population stratification might affect association between variants and phenotypes, which was minimized by utilizing summary data from people uniquely or mainly of European ancestry in this study. However, care should be taken to extend our results beyond Europe.
		OTHER INFORMATION
18		Funding		Describe sources of funding and the role of funders in the present study and, if applicable, sources of funding for the databases and original study or studies on which the present study is based	26	Funding This work was funded by grants from the National Natural Science Foundation of China (No. 81972103).
19		Data and data sharing		Provide the data used to perform all analyses or report where and how the data can be accessed, and reference these sources in the article. Provide the statistical code needed to reproduce the results in the article, or report whether the code is publicly accessible and if so, where	27	Availability of data and materials The datasets supporting the conclusions of this article are publicly available. The other data generated or analyzed during this study are available in this published article and its Supplementary file.
20		Conflicts of Interest		All authors should declare all potential conflicts of interest	27	Competing interests: The authors declare that they have no competing interests.
This checklist is copyrighted by the Equator Network under the Creative Commons Attribution 3.0 Unported (CC BY 3.0) license.
1. Skrivankova VW, Richmond RC, Woolf BAR, et al. Strengthening the Reporting of Observational Studies in Epidemiology using Mendelian Randomisation (STROBE-MR): Explanation and Elaboration. BMJ. 2021;375:n2233.
