# Supplementary material for: Absence of causal association between Vitamin D and bone mineral density across the lifespan: a Mendelian randomization study
Source: Sci Rep. 2022 Jun 21;12:10408. doi: 10.1038/s41598-022-14548-5 (PMC9213555; doi:10.1038/s41598-022-14548-5)
Supplement: Supplementary file 2 — Supplementary Information 2. [file 41598_2022_14548_MOESM2_ESM.xlsx]

## Sheet: Table S1
Table S1 Characteristics of SNPs associated with the serum 25-hydroxyvitamin D concentration
								Summary statistics from UKBiobank						Summary statistics from SUNLIGHT Consortium						Summary statistics from meta-analysis of UKBioban and SUNLIGHT Consortium
SNP	Chr	bp	refA	altA	freq	Gene	Gene_location	betaU	seU	pU	sample size	F Statistic	R2	freqS	betaS	seS	pS	F Statistic	R2	freqUS	betaUS	seUS	pUS	F Statistic	R2
rs6671730	1	2339139	G	A	0.565714	PEX10	overlapping	0.0147881	0.0020109	1.92394e-13	417580	54.0809	0.000107455
rs35408430	1	17560195	C	T	0.657806	PADI1	overlapping	0.0213877	0.00210013	2.33826e-24	417580	103.714	0.000205934	0.6567	0.0236985	0.00564768	2.71506e-05	17.6076	0.000252837	0.657829	0.0207679	0.00207182	1.19577e-23	100.48	0.000194171
1:27335529_GGAATGCAGT_G	1	27335529	GGAATGCAGT	G	0.977696	FAM46B	overlapping	0.0399542	0.00677514	3.69773e-09	417580	34.7767	6.96212e-05
rs7522116	1	41835685	C	T	0.433767	FOXO6	overlapping	0.0134381	0.00202544	3.25248e-11	417580	44.0187	8.87069e-05	0.4389	0.0116727	0.00540416	0.0307765	4.66538	6.69307e-05	0.433716	0.012542	0.00199858	3.48596e-10	39.3813	7.72708e-05
rs112943319	1	46015535	A	ATATCTG	0.579454	AKR1A1	downstream	-0.0115298	0.00204437	1.70251e-08	417580	31.8071	6.47897e-05
rs11591147	1	55505647	G	T	0.981959	PCSK9	overlapping	-0.0447871	0.00747782	2.1072e-09	417580	35.872	7.10706e-05	0.991913	0.0137786	0.0299443	0.645415	0.21173	6.72659e-06	0.981969	-0.044772	0.00737972	1.30403e-09	36.8072	7.10227e-05
rs2131925	1	63025942	G	T	0.356375	DOCK7	overlapping	0.0228937	0.00208482	4.70916e-28	417580	120.585	0.000240437	0.329	-0.00674579	0.00570798	0.237278	1.39669	2.08754e-05	0.356411	0.0211261	0.00205682	9.49708e-25	105.498	0.000204743
rs7528419	1	109817192	A	G	0.775329	CELSR2	overlapping	-0.0197401	0.00238748	1.36038e-16	417580	68.3627	0.000135757	0.7773	-0.0179046	0.00644566	0.0054732	7.71605	0.000111684	0.775305	-0.019866	0.00235556	3.34993e-17	71.1267	0.000137494
rs140371183	1	152098428	A	G	0.967821	HDHD1P2	upstream	-0.0626244	0.00738217	2.19079e-17	417580	71.9646	0.000244278
rs12123821	1	152179152	C	T	0.952473	FLG-AS1, RP11-107M16.2	overlapping	-0.0744367	0.00478794	1.67522e-54	417580	241.7	0.000501646
rs61816761	1	152285861	G	A	0.984074	FLG-AS1,FLG	overlapping	-0.0772734	0.0104494	1.41435e-13	417580	54.6861	0.000187165
rs1933064	1	152301576	G	A	0.53039	FLG-AS1	overlapping	-0.015122	0.00210587	6.92622e-13	417580	51.565	0.000113915	0.5528	-0.0155068	0.00539368	0.00404027	8.26563	0.000119787	0.53036	-0.0159192	0.0020049	2.01961e-15	63.0459	0.000126242
rs10908419	1	154567699	G	A	0.510067	ADAR	overlapping	0.0121272	0.00199351	1.17703e-09	417580	37.007	7.35047e-05	0.51	0.00562034	0.00536487	0.294814	1.09751	1.57877e-05	0.510028	0.0113875	0.0019657	6.90889e-09	33.56	6.48113e-05
rs76798800	1	154994978	G	T	0.733745	DCST2	overlapping	0.0169043	0.00229012	1.56643e-13	417580	54.4851	0.000111652	0.7472	0.0173898	0.00617041	0.00482841	7.94261	0.000118158	0.733722	0.00904347	0.00222959	4.98968e-05	16.4521	3.19553e-05
rs11264322	1	155087933	G	A	0.570235	Y_R	downstream	0.0130283	0.00204885	2.03273e-10	417580	40.4348	8.31937e-05	0.5602	-0.00398803	0.00540312	0.460455	0.544789	7.7953e-06	0.570174	0.00983463	0.00199554	8.29474e-07	24.2882	4.74057e-05
rs10908465	1	155389688	C	T	0.732668	ASH1L	overlapping	-0.0200994	0.00229187	1.78847e-18	417580	76.9106	0.000158254	0.7349	-0.0118877	0.00607596	0.0504037	3.82798	5.53589e-05	0.732654	-0.0157145	0.0022193	1.43274e-12	50.1382	9.67363e-05
rs867772	1	220972343	A	G	0.315487	2001-03-01	overlapping	0.0144983	0.00215158	1.60073e-11	417580	45.4066	9.07878e-05	0.3157	0.00408715	0.0057701	0.478738	0.501736	7.21498e-06	0.315533	0.0147054	0.00212274	4.28154e-12	47.991	9.34e-05
rs6672758	1	230303512	C	T	0.199128	GALNT2	overlapping	-0.0174674	0.00250919	3.36931e-12	417580	48.4607	9.73155e-05	0.2035	-0.0156301	0.00666121	0.0189542	5.50573	7.79197e-05	0.199137	-0.0146302	0.0024755	3.42111e-09	34.9281	6.82694e-05
rs7604788	2	21190024	C	T	0.966567	RP11-116D2.1	downstream	-0.0362031	0.00556731	7.88386e-11	417580	42.2864	8.47089e-05	0.95873	-0.00321119	0.0134828	0.81175	0.0567245	6.66451e-07	0.966596	-0.0352194	0.0054801	1.30326e-10	41.3035	8.0168e-05
rs541041	2	21294975	G	A	0.180761	APOB	upstream	0.0162299	0.00259405	3.9347e-10	417580	39.1449	7.80148e-05	0.1835	0.00949471	0.00692857	0.170571	1.87791	2.66998e-05	0.180809	0.0152241	0.00255168	2.42667e-09	35.5968	6.8645e-05
rs1260326	2	27730940	T	C	0.393435	GCKR	overlapping	-0.0208796	0.00203791	1.23876e-24	417580	104.972	0.000208077	0.4118	-0.00025949	0.00544929	0.96202	0.00226757	3.21382e-08	0.393449	-0.0205984	0.00200946	1.17421e-24	105.077	0.00020251
rs11127186	2	28881407	T	C	0.504205	AC074011.2	overlapping	-0.0113648	0.0020353	2.35244e-08	417580	31.1793	6.45748e-05	0.5138	-0.00328706	0.00536587	0.54015	0.375262	5.40199e-06	0.504215	-0.0110975	0.00200676	3.20088e-08	30.5815	6.15729e-05
rs727857	2	58981967	G	A	0.388511	LINC01122	overlapping	0.0140098	0.00206163	1.07968e-11	417580	46.1788	9.32579e-05	0.3864	0.0109131	0.00550772	0.0475449	3.926	5.6587e-05	0.388495	0.0109766	0.00203429	6.82325e-08	29.1145	5.72476e-05
rs2710651	2	63166379	G	A	0.471877	EHBP1	overlapping	0.0114469	0.00199631	9.80744e-09	417580	32.8791	6.53085e-05	0.4859	0.00543551	0.00536593	0.311076	1.0261	1.47256e-05	0.471888	0.0113064	0.00196984	9.48167e-09	32.9448	6.37151e-05
rs3849374	2	101443397	G	C	0.821971	NPAS2, AC092168.2	overlapping	0.0161021	0.00261576	7.46951e-10	417580	37.8939	7.58826e-05	0.8085	0.00645003	0.00681583	0.34398	0.895542	1.21759e-05	0.82199	0.0159963	0.00258093	5.72266e-10	38.4137	7.48887e-05
rs7569755	2	118648261	G	A	0.70942	HTR5BP	overlapping	-0.01425	0.00221217	1.18189e-10	417580	41.4947	8.37199e-05	0.7232	-0.00449566	0.00599421	0.453255	0.5625	8.33269e-06	0.709372	-0.0135962	0.00218248	4.67356e-10	38.8092	7.62139e-05
rs1047891	2	211540507	C	A	0.684179	CPS1	overlapping	0.0152142	0.00214054	1.1803e-12	417580	50.5186	0.000100032	0.675	0.0126572	0.00572581	0.0270674	4.8865	6.9233e-05	0.684245	0.0121147	0.00211218	9.71328e-09	32.8975	6.34258e-05
rs2012736	2	234622379	C	A	0.919186	UGT1A5, UGT1A6, UGT1A7, UGT1A8, UGT1A9, UGT1A10	overlapping	0.0483073	0.00366631	1.20642e-39	417580	173.607	0.000346693	0.92812	0.0384413	0.0103824	0.000213445	13.7089	0.000219541	0.919152	0.0455066	0.00361616	2.57886e-36	158.363	0.000307658
rs10642047	3	18794313	A	ATTTC	0.28438	AC144521.1	overlapping	0.0124079	0.00221558	2.13992e-08	417580	31.3633	6.26626e-05
3:49981907_CTT_C	3	49981907	CTT	C	0.562569	RBM6	overlapping	-0.0140407	0.00201351	3.09678e-12	417580	48.6262	9.70271e-05
rs13060130	3	84440527	C	T	0.860311	AC108696.1	upstream	0.0166935	0.0028791	6.7039e-09	417580	33.6187	6.69796e-05	0.8566	-0.00734278	0.00765208	0.337267	0.920794	1.29589e-05	0.860343	0.0135967	0.00283432	1.60934e-06	23.0128	4.44339e-05
rs6782190	3	85639672	G	A	0.352488	CADM2	overlapping	0.0180458	0.00208923	5.74477e-18	417580	74.607	0.000148653	0.3494	0.0206718	0.00562451	0.000237564	13.5079	0.000195065	0.352497	0.0189106	0.00205644	3.72294e-20	84.5626	0.000163242
rs11458206	3	125125159	T	TG	0.727909	RNU6-232P	upstream	-0.0138401	0.00226757	1.03777e-09	417580	37.2526	7.58752e-05
rs9861009	3	141654685	T	C	0.272485	RP11-271K21.11	downstream	-0.0140213	0.00225304	4.86895e-10	417580	38.7292	7.79455e-05	0.276	-0.00893144	0.0059995	0.136567	2.21622	3.16269e-05	0.272456	-0.0139778	0.00222312	3.22703e-10	39.5323	7.74626e-05
rs78649910	4	3482213	T	A	0.893821	DOK7	overlapping	0.0211949	0.00325219	7.16754e-11	417580	42.4728	8.52672e-05	0.8969	8.16157e-05	0.00881951	0.992616	8.56365e-05	1.26435e-09	0.893826	0.019983	0.00320891	4.7443e-10	38.7799	7.5795e-05
rs4364259	4	15892159	G	A	0.797852	RP11-442P12.1	upstream	-0.0159119	0.00250607	2.16238e-10	417580	40.3142	8.16706e-05	0.8218	-0.00658083	0.00700819	0.34772	0.881759	1.39696e-05	0.797841	-0.0170115	0.00247268	5.9954e-12	47.3314	9.33484e-05
rs4616820	4	57745481	C	T	0.535046	REST	downstream	0.012286	0.00201764	1.13409e-09	417580	37.0795	7.51021e-05	0.5473	0.000595256	0.005388	0.91203	0.0122054	1.76294e-07	0.535048	0.012479	0.00199079	3.64878e-10	39.2924	7.74802e-05
rs35057908	4	69372082	A	T	0.568691	UGT2B29P	downstream	-0.0159656	0.00209632	2.61634e-14	417580	58.0037	0.000125045
rs368637654	4	69591271	G	GT	0.855618	RP11-1267H10.4	upstream	0.0222578	0.00295272	4.77034e-14	417580	56.8224	0.000122402
rs34407256	4	69968825	A	AT	0.52465	UGT2B7	overlapping	0.0346177	0.00205799	1.70843e-63	417580	282.95	0.000597736
rs13104260	4	70348090	G	A	0.743062	UGT2B4	overlapping	-0.0201879	0.00238664	2.70338e-17	417580	71.5498	0.00015562	0.7559	0.00140843	0.00624352	0.821526	0.0508877	7.57452e-07	0.743081	-0.00648517	0.00225343	0.0040031	8.28237	1.60593e-05
rs705117	4	72608115	C	T	0.1477	GC	overlapping	-0.0319089	0.00292302	9.62437e-28	417580	119.168	0.000256346	0.1534	0.0269429	0.00744137	0.000293818	13.1094	0.000182764	0.147721	0.0317739	0.00276853	1.72504e-30	131.717	0.000254182
rs1352846	4	72617775	A	G	0.708567	GC	overlapping	0.195884	0.00232154	0	417580	7119.44	0.015847	0.7176	0.222184	0.00589771	1.4E-310	1419.25	0.0203881	0.708555	0.183861	0.00216171	0	7234.1	0.0139614
rs139148694	4	72770563	G	GTGCTTTTATCAA	0.275492	RP11-545L5.1	upstream	0.0262751	0.00227302	6.60377e-31	417580	133.623	0.000275595
rs11732896	4	88287993	G	A	0.701209	HSD17B11	overlapping	0.0160047	0.00217355	1.79288e-13	417580	54.2195	0.000107335	0.7118	0.00489152	0.00592131	0.408755	0.68242	1.00261e-05	0.701193	0.015001	0.00214451	2.65099e-12	48.931	9.42943e-05
rs28364331	4	100201295	A	G	0.981914	RP11-696N14.1, ADH1A	overlapping	-0.0700882	0.00747515	6.84199e-21	417580	87.9124	0.000174476	0.98553	-0.0216906	0.0224581	0.334131	0.93282	1.67106e-05	0.981926	-0.0634507	0.00737497	7.73068e-18	74.0206	0.000142994
rs1229984	4	100239319	T	C	0.0248886	ADH1B	overlapping	0.0466671	0.00637381	2.44867e-13	417580	53.6072	0.000105708
rs10070734	5	87940026	T	C	0.290469	LINC00461	overlapping	-0.0132137	0.00219762	1.82432e-09	417580	36.1529	7.19698e-05	0.297	-0.00607838	0.0058693	0.300379	1.07251	1.52292e-05	0.290475	-0.0104228	0.00216827	1.53229e-06	23.1069	4.47785e-05
rs31612	5	108996643	T	C	0.825562	AC012603.1	downstream	0.014528	0.00264911	4.15586e-08	417580	30.0754	6.079e-05	0.8149	-0.000459045	0.00690542	0.946999	0.00441906	6.0692e-08	0.825572	0.0124544	0.00261401	1.89349e-06	22.7003	4.46752e-05
5:148116332_GA_G	5	148116332	GA	G	0.609312	HTR4	upstream	-0.0115707	0.0020817	2.72415e-08	417580	30.8946	6.3741e-05
rs72834856	6	22801858	T	G	0.927936	RP1-209A6.1	overlapping	0.0248982	0.00385124	1.01302e-10	417580	41.796	8.29091e-05	0.92687	0.0040537	0.0103012	0.693938	0.154856	2.19771e-06	0.927943	0.0251376	0.00379985	3.70477e-11	43.7638	8.45111e-05
rs78151190	6	25619007	A	C	0.871284	LRRC16A	overlapping	0.0166961	0.00297427	1.98275e-08	417580	31.5115	6.25248e-05	0.8815	0.0187117	0.00829773	0.0241313	5.08517	7.8532e-05	0.871246	0.0179172	0.00293406	1.01752e-09	37.2909	7.2005e-05
rs28374650	6	32623367	C	T	0.756438	HLA-DQB1	downstream	0.0134284	0.00232519	7.68662e-09	417580	33.3527	6.64449e-05	0.7302	-0.00718268	0.00604226	0.234542	1.4131	1.90101e-05	0.756412	0.0133975	0.00229419	5.22733e-09	34.1027	6.61394e-05
rs9476310	6	57767576	C	T	0.488637	RP11-325M4.2	downstream	-0.0117571	0.00200101	4.21367e-09	417580	34.5225	6.9079e-05	0.4933	-0.000766331	0.00536432	0.886403	0.0204081	2.9348e-07	0.488661	-0.0108729	0.00197437	3.64925e-08	30.3273	5.90794e-05
rs9490317	6	121859499	T	C	0.554106	RNU4-76P	downstream	-0.011051	0.00201189	3.95516e-08	417580	30.1713	6.03473e-05	0.5735	-0.00862694	0.00542265	0.11163	2.53099	3.67763e-05	0.554066	-0.0106658	0.00198507	7.74265e-08	28.8692	5.62136e-05
rs2248551	6	131924689	G	A	0.834778	MED23	overlapping	0.0233623	0.00268254	3.06516e-18	417580	75.8471	0.000150557	0.8432	0.00901473	0.00737569	0.221624	1.49383	2.24168e-05	0.834819	0.0203669	0.00264676	1.41468e-14	59.2135	0.000114424
rs10085881	7	21577960	T	C	0.717815	D H11	downstream	0.0145575	0.0022384	7.84623e-11	417580	42.2959	8.58519e-05	0.7261	-0.00238618	0.00601383	0.691528	0.157436	2.30665e-06	0.717835	0.0141794	0.00220864	1.36283e-10	41.216	8.14502e-05
rs7784802	7	64015379	A	T	0.639009	ZNF680	overlapping	-0.0138131	0.0020722	2.63017e-11	417580	44.4344	8.8027e-05	0.6535	-0.00626016	0.00563595	0.266674	1.23377	1.80802e-05	0.639012	-0.0129774	0.00204446	2.18733e-10	40.2919	7.76978e-05
rs75741381	7	100809458	C	G	0.852362	VGF	upstream	0.0161525	0.00282608	1.09377e-08	417580	32.6671	6.56647e-05	0.8425	0.0214474	0.00736197	0.00357669	8.48712	0.000115771	0.852317	0.0137731	0.00278718	7.74879e-07	24.4193	4.77437e-05
rs6966728	7	104618318	C	T	0.537368	LINC01004	overlapping	0.0116829	0.0020377	9.84506e-09	417580	32.8716	6.78639e-05	0.5189	-0.00076681	0.00536767	0.886403	0.0204081	2.92357e-07	0.537355	0.0113076	0.00201049	1.86277e-08	31.6328	6.35738e-05
rs556230166	7	107136397	A	AT	0.508025	COG5	overlapping	-0.0114116	0.00202252	1.67801e-08	417580	31.8352	6.50955e-05
rs2346264	7	133536351	A	C	0.217315	EXOC4	overlapping	0.0138826	0.00243605	1.20648e-08	417580	32.4765	6.55614e-05	0.2186	-0.00474201	0.00648907	0.46492	0.534023	7.64947e-06	0.217301	0.0142533	0.00240377	3.03736e-09	35.1597	6.91095e-05
rs34290760	8	9185179	C	G	0.970888	RP11-115J16.1	overlapping	0.038727	0.00597617	9.15835e-11	417580	41.9935	8.47811e-05	0.97225	0.0200191	0.0163275	0.220163	1.50331	2.26549e-05	0.970879	0.0281839	0.00585264	1.46763e-06	23.1899	4.49028e-05
rs804281	8	11611865	A	G	0.416395	GATA4	overlapping	-0.0148897	0.00203633	2.63171e-13	417580	53.4657	0.000107752	0.4171	-0.00296414	0.00543911	0.585776	0.29699	4.27024e-06	0.416402	-0.0161836	0.00199452	4.89684e-16	65.8375	0.000127293
rs28692966	8	25892919	G	A	0.747064	EBF2	overlapping	-0.014948	0.00230039	8.13751e-11	417580	42.2244	8.44432e-05	0.7423	-0.00378099	0.00613194	0.537494	0.380204	5.4027e-06	0.747024	-0.0140087	0.00226945	6.71206e-10	38.1026	7.41642e-05
rs2725371	8	30854033	A	G	0.302309	PURG	overlapping	-0.0119707	0.00218304	4.16994e-08	417580	30.0688	6.04482e-05	0.3013	0.00675441	0.00584516	0.247863	1.33531	1.92451e-05	0.302285	-0.00861253	0.00215382	6.36857e-05	15.9898	3.129e-05
rs4738684	8	59393273	A	G	0.334478	CYP7A1	downstream	-0.0123084	0.00211506	5.90523e-09	417580	33.8655	6.74471e-05	0.3432	-0.00462172	0.00564876	0.413253	0.669422	9.5097e-06	0.334508	-0.00994588	0.00208683	1.87895e-06	22.715	4.40399e-05
rs769249577	8	61388083	CCTG	C	0.867797	RAB2A	downstream	0.0177665	0.00296279	2.01585e-09	417580	35.9585	7.24258e-05
rs762456196	8	116577719	TTTTTTG	T	0.433188	TRPS1	overlapping	0.0135408	0.00206967	6.05026e-11	417580	42.8042	9.00397e-05
rs12056768	8	116988527	T	G	0.417091	LINC00536	overlapping	0.0254141	0.00204771	2.27813e-35	417580	154.033	0.000314059	0.4091	0.0176616	0.00545433	0.00120331	10.4853	0.000151678	0.417109	0.0216054	0.0019971	2.81763e-27	117.037	0.000226979
rs13284054	9	107669073	T	C	0.882273	ABCA1	overlapping	-0.0175688	0.00313423	2.07698e-08	417580	31.4212	6.412e-05	0.8842	-0.00147907	0.00838139	0.859924	0.031142	4.54452e-07	0.882245	-0.0178056	0.00309215	8.49513e-09	33.1583	6.58601e-05
9:125759861_TTTTC_T	9	125759861	TTTTC	T	0.140307	RABGAP1	overlapping	0.019986	0.00287558	3.64665e-12	417580	48.306	9.63617e-05
9:136151579_TGGTGCAGGCGCAGGAAAAAATTGTGGCAATTCCTCA_T	9	136151579	TGGTGCAGGCGCAGGAAAAAATTGTGGCAATTCCTCA	T	0.815959	ABO	upstream	0.0185674	0.0025668	4.70068e-13	417580	52.3261	0.000103542
rs10887718	10	82042624	C	T	0.471787	MAT1A	overlapping	0.0111701	0.00199843	2.278e-08	417580	31.2418	6.21869e-05	0.4781	-0.000785703	0.00536899	0.883652	0.0214157	3.07682e-07	0.471793	0.0114771	0.00197171	5.8528e-09	33.8827	6.56522e-05
rs77532868	10	88081438	C	T	0.945958	GRID1	overlapping	-0.0270056	0.00440154	8.49008e-10	417580	37.6442	7.4566e-05	0.95904	-0.0280553	0.0135311	0.0381363	4.29893	8.04752e-05	0.945978	-0.0230071	0.0043429	1.17311e-07	28.0649	5.41199e-05
rs3925446	10	91495322	G	A	0.800871	KIF20B	overlapping	-0.0157982	0.0024969	2.49808e-10	417580	40.0325	7.96054e-05	0.7992	-0.0114449	0.00669464	0.0873462	2.92262	4.17785e-05	0.800891	-0.0147869	0.002463	1.9298e-09	36.0434	6.97399e-05
rs4418728	10	94839724	G	T	0.548312	CYP26A1	upstream	-0.011198	0.00200039	2.16944e-08	417580	31.3366	6.21122e-05	0.5156	-0.00365893	0.00536643	0.495354	0.464876	6.63139e-06	0.54832	-0.0111594	0.00197359	1.56413e-08	31.9719	6.16848e-05
rs61883501	11	13882754	A	C	0.966768	RP11-98J9.2, RP11-98J9.3	overlapping	-0.033158	0.00563625	4.0291e-09	417580	34.6096	7.06456e-05	0.96995	0.0264448	0.0157087	0.0922878	2.83401	4.49355e-05	0.966779	0.000862333	0.00546702	0.874667	0.0248799	4.77814e-08
rs116970203	11	14876718	G	A	0.972844	PDE3B	overlapping	0.428092	0.00621427	0	417580	4745.63	0.00968307	0.97773	0.251221	0.0181501	1.43576e-43	191.582	0.00333465	0.972854	0.344103	0.00604043	0	3245.2	0.00625628
rs117576073	11	14912573	G	T	0.987265	CYP2R1	overlapping	0.214727	0.00904664	1.5502e-124	417580	563.376	0.00115941
rs12794714	11	14913575	G	A	0.578197	CYP2R1	overlapping	0.112807	0.00205565	0	417580	3011.44	0.00620708	0.5654	0.0702488	0.00540376	1.22343e-38	169	0.0024071	0.578149	0.0692066	0.00198946	3.87612e-265	1210.11	0.0023362
rs61891388	11	66079818	T	G	0.544079	RP11-867G23.13	downstream	-0.0129952	0.00200815	9.72161e-11	417580	41.8768	8.37814e-05	0.549	-0.0114254	0.00538961	0.0340153	4.49393	6.47624e-05	0.544054	-0.0115084	0.00198127	6.29987e-09	33.7398	6.5707e-05
rs78168201	11	70971149	C	T	0.986234	SHANK2	upstream	-0.0659371	0.00866906	2.82647e-14	417580	57.8516	0.000118053
rs1660839	11	71094232	G	A	0.751151	AP002387.1	overlapping	-0.0150976	0.00233635	1.03297e-10	417580	41.758	8.52136e-05	0.7551	-0.014173	0.00623639	0.0230487	5.16483	7.50958e-05	0.751121	-0.0289517	0.00227489	4.20452e-37	161.967	0.000313358
rs12803256	11	71132868	A	G	0.223268	AP002387.1	overlapping	-0.0673272	0.00389886	8.13138e-67	417580	298.199	0.0015722	0.271	-0.0839119	0.00602549	4.39399e-44	193.938	0.00244216	0.223276	-0.103558	0.0023682	0	1912.19	0.00371959
rs12798050	11	71223256	C	T	0.169497	S100A11P3	overlapping	-0.0481861	0.00432711	8.39442e-29	417580	124.007	0.000653697
rs72997623	11	75488054	C	A	0.915338	DGAT2	overlapping	-0.0279272	0.00358229	6.39486e-15	417580	60.7762	0.00012088	0.91014	-0.0200157	0.00937765	0.0328096	4.55568	6.20929e-05	0.915323	-0.0257654	0.00353337	3.05351e-13	53.1735	0.00010289
rs1149605	11	76485216	T	C	0.829603	RP11-21L23.4	upstream	-0.0230817	0.00266189	4.2765e-18	417580	75.1892	0.000150625	0.836	-0.0209786	0.0072426	0.00377288	8.39001	0.000124427	0.829642	-0.0203649	0.00262634	8.89696e-15	60.126	0.000117254
rs964184	11	116648917	G	C	0.131624	ZNF259	overlapping	-0.0349537	0.00322228	2.04976e-27	417580	117.668	0.000279292	0.1396	-0.00853888	0.00773836	0.269833	1.2176	1.66677e-05	0.131625	-0.0414009	0.00290504	4.3939e-46	203.103	0.000391825
rs613808	11	116710968	A	G	0.280007	APOA1-AS	overlapping	-0.0156648	0.00245033	1.62728e-10	417580	40.8696	9.89411e-05	0.2991	-0.0105092	0.00585733	0.0727828	3.21912	4.4531e-05	0.279985	-0.024948	0.00220937	1.43881e-29	127.507	0.000250957
rs2847500	11	120114421	G	A	0.876497	POU2F3	overlapping	0.0221583	0.00302777	2.51016e-13	417580	53.5583	0.000106299	0.8786	0.0135047	0.00821169	0.100058	2.70462	3.94847e-05	0.876495	0.0215664	0.0029873	5.22324e-13	52.1192	0.000100696
rs12317268	12	21352541	A	G	0.848996	SLCO1B1	overlapping	0.0208967	0.00278493	6.21336e-14	417580	56.3024	0.000111964	0.8385	0.0129561	0.00728783	0.0754403	3.16049	4.30403e-05	0.849004	0.0192946	0.00274768	2.18478e-12	49.3105	9.54543e-05
rs11182428	12	38526387	T	C	0.480005	R 5SP358	downstream	0.0125352	0.00199388	3.24012e-10	417580	39.5243	7.844e-05	0.4835	0.00931524	0.00536665	0.0826054	3.01288	4.33174e-05	0.479988	0.0118222	0.00196738	1.86549e-09	36.1094	6.97705e-05
rs1038165	12	68665940	C	T	0.416651	MDM1	downstream	-0.0120567	0.00201808	2.31037e-09	417580	35.6928	7.06623e-05	0.4439	-0.00430109	0.0053979	0.425562	0.634905	8.99267e-06	0.416644	-0.0113988	0.00199136	1.03972e-08	32.7656	6.3161e-05
rs10859995	12	96375682	T	C	0.417366	HAL	overlapping	0.0437726	0.00208179	3.75769e-98	417580	442.111	0.000931853	0.4368	0.036551	0.00540543	1.36189e-11	45.7234	0.000649743	0.41738	0.0402233	0.00199365	1.60192e-90	407.059	0.000786861
rs11108368	12	96386138	A	G	0.393855	HAL	overlapping	-0.0144215	0.00215389	2.14883e-11	417580	44.8305	9.93033e-05
rs12372115	12	97982701	G	T	0.929281	RMST	upstream	0.0220137	0.00388033	1.40184e-08	417580	32.1846	6.36941e-05	0.92784	-0.00463108	0.0103648	0.655013	0.199638	2.81889e-06	0.929278	0.0207748	0.00382803	5.73004e-08	29.4526	5.67266e-05
rs73413596	12	111582630	T	C	0.926146	CUX2	overlapping	-0.0216996	0.00382598	1.41438e-08	417580	32.1676	6.4415e-05	0.92502	-0.00924248	0.0101834	0.364091	0.823734	1.16858e-05	0.926128	-0.0220388	0.00377481	5.27093e-09	34.0868	6.64445e-05
rs35230619	13	55695608	T	TA	0.715286	MIR5007	downstream	0.0128581	0.002214	6.33596e-09	417580	33.7286	6.73398e-05
rs7149014	14	29802911	T	C	0.370807	RP11-562L8.1	overlapping	0.013167	0.0020863	2.76932e-10	417580	39.8309	8.08976e-05	0.3763	-0.000857184	0.00553593	0.876947	0.0239754	3.42854e-07	0.370816	0.0107334	0.0020584	1.84382e-07	27.1904	5.37572e-05
rs8018720	14	39556185	G	C	0.176673	SEC23A	overlapping	0.0379439	0.00260976	6.83729e-48	417580	211.389	0.000418848	0.1753	0.040852	0.00705183	6.90977e-09	33.56	0.000485511	0.176691	0.0299593	0.0025742	2.63267e-31	135.45	0.000261117
rs12881545	14	101176212	G	C	0.326561	DLK1	downstream	-0.0117515	0.00213153	3.52413e-08	417580	30.3951	6.07406e-05	0.342	-0.000855226	0.00565353	0.87976	0.0228835	3.21703e-07	0.326518	-0.00951387	0.00210312	6.07715e-06	20.4638	3.98114e-05
14:104245948_CA_C	14	104245948	CA	C	0.653454	PPP1R13B	overlapping	0.0130053	0.00211702	8.08774e-10	417580	37.739	7.66032e-05
rs261291	15	58680178	T	C	0.644772	ALDH1A2	overlapping	0.028378	0.00208701	4.1447e-42	417580	184.89	0.000368899	0.6537	0.0113468	0.0056366	0.0441085	4.0524	5.89781e-05	0.644799	0.0256413	0.00205788	1.23256e-35	155.253	0.000301178
rs1800588	15	58723675	C	T	0.784797	ALDH1A2, LIPC	overlapping	0.0338437	0.00242344	2.54201e-44	417580	195.025	0.000386893	0.7865	0.0070482	0.00654476	0.281515	1.15976	1.678e-05	0.784792	0.0308346	0.00238954	4.27257e-38	166.513	0.000321153
rs55829990	15	63790642	T	C	0.655996	USP3	downstream	0.0188004	0.00210322	3.93158e-19	417580	79.9033	0.000159525	0.6415	-0.00083105	0.00559246	0.881868	0.0220826	3.11709e-07	0.655979	0.0191915	0.00207492	2.2604e-20	85.549	0.000166231
rs62007299	15	77711719	G	A	0.287463	PEAK1	overlapping	0.0133407	0.00219986	1.32506e-09	417580	36.7762	7.29082e-05	0.2846	0.00908255	0.00594356	0.12648	2.33519	3.37936e-05	0.287451	0.0116231	0.00217065	8.57237e-08	28.6724	5.53431e-05
rs325384	15	100229761	C	T	0.715795	MEF2A	overlapping	0.0141728	0.002218	1.65984e-10	417580	40.8308	8.17263e-05	0.7202	0.00868339	0.00597432	0.146099	2.11252	3.06781e-05	0.715856	0.0126665	0.00218846	7.12993e-09	33.4993	6.52775e-05
rs138385079	16	11906659	T	TG	0.726827	BCAR4	downstream	-0.0137112	0.00225267	1.15301e-09	417580	37.0472	7.46534e-05
rs77924615	16	20392332	G	A	0.806515	PDILT	overlapping	0.0166413	0.00255171	6.95501e-11	417580	42.5316	8.64299e-05	0.8002	0.0195535	0.00670691	0.00355194	8.49976	0.000119327	0.806554	0.0130031	0.00251782	2.41178e-07	26.6713	5.27696e-05
rs763058201	16	30884552	GTTGA	G	0.266539	BCL7C	overlapping	-0.0148436	0.00225289	4.43756e-11	417580	43.4109	8.61482e-05
rs17231506	16	56994528	C	T	0.676894	CETP	downstream	0.0138585	0.00224633	6.85455e-10	417580	38.0615	8.40094e-05	0.6732	0.00319662	0.00571784	0.57612	0.312549	4.46969e-06	0.676898	0.0178297	0.00210314	2.29745e-17	71.8707	0.000139054
rs11076175	16	57006378	A	G	0.821642	CETP	overlapping	-0.0177029	0.00274754	1.16983e-10	417580	41.5146	9.18531e-05	0.8405	-0.00824034	0.00732475	0.260589	1.26563	1.99019e-05	0.821625	-0.0226575	0.00257221	1.26779e-18	77.591	0.000150463
rs4327060	16	72807438	C	T	0.945604	RP5-991G20.1	overlapping	0.0246751	0.00439256	1.93776e-08	417580	31.556	6.2636e-05	0.94395	0.00682464	0.0116596	0.558329	0.342605	4.79143e-06	0.945604	0.0226633	0.00433397	1.70228e-07	27.3448	5.28388e-05
rs4575545	16	79755446	G	A	0.695172	RP11-345M22.1, RP11-345M22.2	overlapping	0.0158909	0.0021736	2.6538e-13	417580	53.4488	0.000107022	0.6835	0.00853384	0.00576611	0.138873	2.1904	3.0865e-05	0.695191	0.0145918	0.00214424	1.00956e-11	46.3096	9.02391e-05
rs11542462	16	82033810	G	A	0.865656	SDR42E1	overlapping	0.0238661	0.00291857	2.90216e-16	417580	66.8687	0.000132482	0.8715	0.0146697	0.00801401	0.067174	3.35076	5.00538e-05	0.865652	0.023686	0.00287903	1.91814e-16	67.6848	0.00013049
rs10454087	17	40735641	C	T	0.715178	FAM134C	overlapping	0.0135306	0.00220677	8.71017e-10	417580	37.5941	7.4585e-05	0.7298	0.00289896	0.00603949	0.631227	0.2304	3.42374e-06	0.715204	0.0116466	0.00217735	8.84516e-08	28.6116	5.52607e-05
rs2952289	17	66464414	C	T	0.201968	RP11-120M18.2	overlapping	-0.017715	0.00249232	1.17876e-12	417580	50.5213	0.000101161	0.2032	-0.00358892	0.00666513	0.590258	0.289941	4.15202e-06	0.201966	-0.0159269	0.00245912	9.37778e-11	41.9472	8.17703e-05
rs8091117	18	28919794	C	A	0.934702	DSG1	overlapping	0.0263626	0.0040286	5.99515e-11	417580	42.8221	8.48359e-05	0.92603	-0.00161798	0.0102472	0.87454	0.0249308	3.19559e-07	0.934736	0.0241938	0.0039757	1.16194e-09	37.0323	7.14515e-05
rs4121823	18	47144223	T	A	0.154667	LIPG	upstream	0.0192879	0.00277813	3.84502e-12	417580	48.202	9.72804e-05	0.1485	0.0077853	0.00754201	0.301951	1.06556	1.58491e-05	0.154674	0.0165318	0.00274098	1.62577e-09	36.3771	7.14654e-05
rs590215	18	57904088	C	T	0.734073	RP11-795H16.2	upstream	0.0128763	0.00225763	1.174e-08	417580	32.5294	6.47312e-05	0.7352	0.00354568	0.00607831	0.559669	0.340277	4.90829e-06	0.734097	0.00462051	0.00222766	0.0380653	4.30212	8.33511e-06
rs2037511	18	61366207	G	A	0.833993	SERPINB11	overlapping	-0.0180772	0.00267979	1.52219e-11	417580	45.5052	9.04859e-05	0.8344	-0.0109557	0.00721475	0.128884	2.3059	3.32355e-05	0.834022	-0.0168582	0.00264423	1.82405e-10	40.6466	7.86939e-05
rs142158911	19	11190534	G	A	0.885392	LDLR	downstream	-0.0254867	0.00314591	5.4271e-16	417580	65.6349	0.000131828	0.90477	-0.000674856	0.00913671	0.94112	0.0054556	9.24277e-08	0.885371	-0.0271723	0.00310352	2.03542e-18	76.6556	0.000149842
19:11918093_AT_A	19	11918093	AT	A	0.628923	ZNF491	overlapping	0.0122844	0.00207821	3.39971e-09	417580	34.9405	7.04368e-05
rs187429064	19	19380513	A	G	0.988734	AC138430.4, TM6SF2	overlapping	-0.0679765	0.00948416	7.64492e-13	417580	51.3712	0.000102943
rs200210321	19	19393890	A	AG	0.926847	SUGP1	overlapping	-0.0417888	0.00383314	1.12803e-27	417580	118.853	0.000236805
rs3814995	19	36342212	C	T	0.688405	NPHS1	overlapping	0.0124745	0.00215021	6.57119e-09	417580	33.6577	6.67591e-05
rs7412	19	45412079	C	T	0.917927	APOE	overlapping	-0.0303264	0.00363632	7.43835e-17	417580	69.5533	0.000138573	0.92607	0.00121253	0.0102498	0.905832	0.0139944	2.21524e-07	0.917895	-0.0325885	0.00358539	9.97268e-20	82.6144	0.000160017
rs484195	19	45421877	A	G	0.384386	APOC1	overlapping	0.0158456	0.00209819	4.28574e-14	417580	57.0332	0.000118829
rs212100	19	48376995	T	C	0.164001	SULT2A1	overlapping	0.0658568	0.0026923	3.83122e-132	417580	598.349	0.00118928	0.1666	0.0193875	0.00719712	0.00706453	7.25649	0.000103069	0.164003	0.0602544	0.00265433	4.44113e-114	515.309	0.000995542
rs10426	19	51517798	G	A	0.786567	KLK10	overlapping	-0.0252008	0.00243105	3.53144e-25	417580	107.459	0.000213234	0.7859	-0.0146449	0.0065379	0.0250909	5.0176	7.20111e-05	0.786581	-0.0245957	0.00239857	1.13136e-24	105.151	0.000203117
rs8113404	19	53065579	C	T	0.695414	ZNF808, ZNF701	overlapping	-0.0127033	0.00217156	4.91997e-09	417580	34.2207	6.83623e-05	0.6918	-0.00672353	0.00580811	0.247023	1.34006	1.91504e-05	0.695417	-0.0115758	0.00214261	6.5659e-08	29.1888	5.67656e-05
rs11606	19	54658102	C	G	0.574838	CNOT3	overlapping	-0.0122708	0.00205138	2.20738e-09	417580	35.7811	7.35996e-05	0.6146	-0.00806887	0.00551045	0.143116	2.14413	3.18241e-05	0.574822	-0.0106806	0.00202397	1.31276e-07	27.8473	5.57598e-05
rs2207132	20	39142516	G	A	0.96711	MAFB	downstream	0.0345955	0.00557798	5.5695e-10	417580	38.4667	7.61393e-05	0.9687	-0.00828443	0.015402	0.590661	0.289314	4.36611e-06	0.96711	0.0337287	0.00550346	8.86299e-10	37.5602	7.23717e-05
rs6123359	20	52714706	A	G	0.897775	BCAS1	upstream	-0.0250561	0.00334385	6.7213e-14	417580	56.1479	0.000115234	0.91069	-0.0373636	0.00940288	7.07849e-05	15.7898	0.000256243	0.897769	-0.0318488	0.00327003	2.04351e-22	94.8599	0.000186183
rs17216707	20	52732362	T	C	0.817316	CYP24A1	downstream	0.0324528	0.00272036	8.29585e-33	417580	142.315	0.000314503	0.7952	0.0646902	0.0066412	2.02075e-22	94.882	0.00124968	0.817326	0.0362329	0.00260201	4.46896e-44	193.905	0.000392037
rs2585442	20	52737123	C	G	0.759346	CYP24A1	downstream	-0.0266309	0.00243806	8.94993e-28	417580	119.312	0.0002592	0.7685	-0.0381477	0.00635676	1.95956e-09	36.0135	0.000531863	0.759343	-0.0342225	0.00234523	3.14201e-48	212.938	0.000428042
rs2762943	20	52790786	T	G	0.076929	CYP24A1	upstream	-0.0453485	0.0037752	3.06594e-33	417580	144.293	0.000292066	0.03587	-0.032534	0.014421	0.0240699	5.08959	0.000150325	0.0769363	-0.045293	0.00368802	1.14409e-34	150.826	0.000291352
rs2229742	21	16339172	G	C	0.896549	NRIP1	overlapping	0.0251483	0.00327092	1.48925e-14	417580	59.1122	0.000117316	0.8882	0.0144207	0.00851061	0.0901809	2.87114	3.85757e-05	0.896533	0.0240457	0.00322702	9.23752e-14	55.5228	0.000107254
rs6003456	22	23356100	T	A	0.765336	AP000362.1	upstream	0.0132136	0.00236389	2.27353e-08	417580	31.2455	6.27149e-05	0.7642	-0.00145797	0.00631786	0.817494	0.0532543	7.63526e-07	0.765364	0.0122883	0.00233244	1.37599e-07	27.7564	5.42391e-05
rs2074735	22	31535872	G	C	0.935904	PLA2G3	overlapping	-0.02773	0.00407071	9.61881e-12	417580	46.4044	9.22554e-05	0.93049	-0.0213678	0.0105452	0.0427324	4.10596	5.47789e-05	0.935944	-0.0275007	0.00401718	7.60692e-12	46.8646	9.0736e-05
rs115621755	22	50853134	C	T	0.67288	PPP6R2	overlapping	0.0124309	0.00212304	4.76371e-09	417580	34.2838	6.80268e-05
rs28367476	23	51612293	A	G	0.8114	MAGED1	overlapping	0.0135	0.0021001	1.29078e-10	417580	41.3226	5.57794e-05
All												173.961	0.0536206					22.7946	0.0356341					187.949	0.0393006

## Sheet: Table S2
Table S2 Characteristics of SNPs used in MR analysis of effect of 25-hydroxyvitamin D on bone mineral density at forearm
SNP	effect_allele	other_allele	beta.exposure	beta.outcome	eaf.exposure	eaf.outcome	chr	pos	se.outcome	samplesize.outcome	pval.outcome	se.exposure	pval.exposure	F statistic	R2
rs10070734	T	C	-0.013	-0.010835	0.29	0.374543	5	87940026	0.017016	10805	0.53244	0.002	1.8e-09	42.25	6.95942e-05
rs10085881	T	C	0.015	-0.012418	0.72	0.772315	7	21577960	0.017282	10805	0.481111	0.002	7.8e-11	56.25	9.072e-05
rs1038165	C	T	-0.012	8.7e-05	0.42	0.430708	12	68665940	0.015721	10805	0.99568	0.002	2.3e-09	36	7.01568e-05
rs10426	G	A	-0.025	-0.040864	0.79	0.81615	19	51517798	0.018514	10805	0.030467	0.002	3.5e-25	156.25	0.000207375
rs10454087	C	T	0.014	0.004066	0.72	0.698648	17	40735641	0.017506	10805	0.819834	0.002	8.7e-10	49	7.90272e-05
rs1047891	C	A	0.015	-0.014556	0.68	0.696261	2	211540507	0.02203	10805	0.517082	0.002	1.2e-12	56.25	9.792e-05
rs10859995	T	C	0.044	0.017071	0.42	0.460939	12	96375682	0.015645	10805	0.284661	0.002	3.8e-98	484	0.000943219
rs10887718	C	T	0.011	0.010639	0.47	0.423469	10	82042624	0.015764	10805	0.508155	0.002	2.3e-08	30.25	6.02822e-05
rs10908419	G	A	0.012	-0.014747	0.51	0.559109	1	154567699	0.015494	10805	0.350674	0.002	1.2e-09	36	7.19712e-05
rs10908465	C	T	-0.02	-0.019238	0.73	0.710183	1	155389688	0.018363	10805	0.304294	0.002	1.8e-18	100	0.00015768
rs11076175	A	G	-0.018	-0.053553	0.82	0.819889	16	57006378	0.026363	10805	0.046412	0.003	1.2e-10	36	9.56448e-05
rs11108368	A	G	-0.014	-0.006823	0.39	0.404455	12	96386138	0.015736	10805	0.670723	0.002	2.1e-11	49	9.32568e-05
rs11127186	T	C	-0.011	-0.014918	0.5	0.560143	2	28881407	0.015712	10805	0.351861	0.002	2.4e-08	30.25	6.05e-05
rs11182428	T	C	0.013	0.016484	0.48	0.565076	12	38526387	0.01761	10805	0.358706	0.002	3.2e-10	42.25	8.43648e-05
rs11264322	G	A	0.013	0.024209	0.57	0.52315	1	155087933	0.015798	10805	0.132933	0.002	2e-10	42.25	8.28438e-05
rs1149605	T	C	-0.023	0.028326	0.83	0.814479	11	76485216	0.020489	10805	0.175217	0.003	4.3e-18	58.7778	0.000149284
rs115621755	C	T	0.012	0.011056	0.67	0.617741	22	50853626	0.016959	10805	0.522672	0.002	4.8e-09	36	6.36768e-05
rs11591147	G	T	-0.045	0.016504	0.98	0.984885	1	55505647	0.056734	10805	0.77547	0.007	2.1e-09	41.3265	7.938e-05
rs11606	C	G	-0.012	0.010226	0.57	0.656563	19	54658102	0.015603	10805	0.520496	0.002	2.2e-09	36	7.05888e-05
rs116970203	G	A	0.428	0.058168	0.97	0.975815	11	14876718	0.051058	10805	0.263949	0.006	1e-200	5088.44	0.0106613
rs11732896	G	A	0.016	-0.000941	0.7	0.68218	4	88287993	0.017092	10805	0.95695	0.002	1.8e-13	64	0.00010752
rs117576073	G	T	0.215	0.074315	0.99	0.989817	11	14912573	0.073624	10805	0.322297	0.009	1.6e-124	570.679	0.000915255
rs12056768	T	G	0.025	0.034154	0.42	0.371281	8	116988527	0.015903	10805	0.035246	0.002	2.3e-35	156.25	0.0003045
rs12123821	C	T	-0.074	-0.013474	0.95	0.968974	1	152179152	0.039188	10805	0.736021	0.005	1.7e-54	219.04	0.00052022
rs12317268	A	G	0.021	-0.009716	0.85	0.822196	12	21352541	0.021258	10805	0.654047	0.003	6.2e-14	49	0.000112455
rs12372115	G	T	0.022	0.027055	0.93	0.919809	12	97982701	0.030562	10805	0.385388	0.004	1.4e-08	30.25	6.30168e-05
rs1260326	T	C	-0.021	-0.036789	0.39	0.359189	2	27730940	0.015846	10805	0.0228413	0.002	1.2e-24	110.25	0.000209828
rs12794714	G	A	0.113	-0.021074	0.58	0.60366	11	14913575	0.015992	10805	0.196292	0.002	1e-200	3192.25	0.00622106
rs12803256	A	G	-0.067	0.00201	0.22	0.406126	11	71132868	0.01806	10805	0.913077	0.004	8.1e-67	280.562	0.00154062
rs12881545	G	C	-0.012	0.022593	0.33	0.490692	14	101176212	0.016518	10805	0.179864	0.002	3.5e-08	36	6.36768e-05
rs13060130	C	T	0.017	0.018821	0.86	0.886078	3	84440527	0.022627	10805	0.414735	0.003	6.7e-09	32.1111	6.95912e-05
rs13104260	G	A	-0.02	-0.019241	0.74	0.791169	4	70348090	0.018028	10805	0.295315	0.002	2.7e-17	100	0.00015392
rs1352846	A	G	0.196	0.008925	0.71	0.743278	4	72617775	0.016919	10805	0.605023	0.002	1e-200	9604	0.0158197
rs140371183	A	G	-0.063	-0.002518	0.97	0.979157	1	152098428	0.044452	10805	0.955681	0.007	2.2e-17	81	0.000230996
rs142158911	G	A	-0.025	0.016273	0.89	0.895147	19	11190534	0.026533	10805	0.547611	0.003	5.4e-16	69.4444	0.000122375
rs1660839	G	A	-0.015	0.000407	0.75	0.751631	11	71094232	0.018289	10805	0.982592	0.002	1e-10	56.25	8.4375e-05
rs1800588	C	T	0.034	-0.023735	0.78	0.724901	15	58723675	0.019036	10805	0.221483	0.002	2.5e-44	289	0.000396739
rs187429064	A	G	-0.068	-0.122387	0.99	0.990374	19	19396616	0.090387	10805	0.184272	0.009	7.6e-13	57.0864	9.15552e-05
rs1933064	G	A	-0.015	-0.010902	0.53	0.437311	1	152301576	0.015454	10805	0.489145	0.002	6.9e-13	56.25	0.000112095
rs2012736	C	A	0.048	0.059697	0.92	0.890056	2	234622379	0.029531	10805	0.0474843	0.004	1.2e-39	144	0.000339149
rs2037511	G	A	-0.018	-0.005752	0.83	0.849881	18	61366207	0.021028	10805	0.788548	0.003	1.5e-11	36	9.14328e-05
rs2074735	G	C	-0.028	-0.015635	0.94	0.866985	22	31537533	0.046592	10805	0.742142	0.004	9.6e-12	49	8.84352e-05
rs212100	T	C	0.066	0.009648	0.16	0.127526	19	48376995	0.021129	10805	0.654378	0.003	3.8e-132	484	0.00117089
rs2131925	G	T	0.023	-0.003271	0.36	0.395386	1	63025942	0.021592	10805	0.88191	0.002	4.7e-28	132.25	0.000243763
rs2207132	G	A	0.035	-0.036089	0.97	0.975656	20	39142516	0.043725	10805	0.418357	0.006	5.6e-10	34.0278	7.1295e-05
rs2229742	G	C	0.025	0.016402	0.9	0.905807	21	16410960	0.02618	10805	0.539028	0.003	1.5e-14	69.4444	0.0001125
rs2248551	G	A	0.023	-0.01808	0.83	0.817104	6	131924689	0.021084	10805	0.400457	0.003	3.1e-18	58.7778	0.000149284
rs2346264	A	C	0.014	-0.009237	0.22	0.1607	7	133536351	0.019564	10805	0.643433	0.002	1.2e-08	49	6.72672e-05
rs2585442	C	G	-0.027	-0.002565	0.76	0.799364	20	52737123	0.018046	10805	0.889152	0.002	8.9e-28	182.25	0.000265939
rs261291	T	C	0.028	-0.003902	0.64	0.621877	15	58680178	0.01606	10805	0.811676	0.002	4.1e-42	196	0.000361267
rs2710651	G	A	0.011	-0.005902	0.47	0.450756	2	63166379	0.015863	10805	0.715258	0.002	9.8e-09	30.25	6.02822e-05
rs2725371	A	G	-0.012	0.001839	0.3	0.256325	8	30854033	0.016925	10805	0.915132	0.002	4.2e-08	36	6.048e-05
rs2762943	T	G	-0.045	-0.020113	0.08	0.059666	20	52790786	0.031146	10805	0.526634	0.004	3.1e-33	126.562	0.00029808
rs28374650	C	T	0.013	-0.003861	0.76	0.656245	6	32623367	0.020625	10805	0.854331	0.002	7.7e-09	42.25	6.16512e-05
rs2847500	G	A	0.022	-0.006789	0.88	0.841766	11	120114421	0.023758	10805	0.779335	0.003	2.5e-13	53.7778	0.000102221
rs28692966	G	A	-0.015	-0.013128	0.75	0.712092	8	25892919	0.017997	10805	0.474458	0.002	8.1e-11	56.25	8.4375e-05
rs2952289	C	T	-0.018	-0.034661	0.2	0.250119	17	66464414	0.019179	10805	0.0763977	0.002	1.2e-12	81	0.00010368
rs31612	T	C	0.015	-0.011964	0.83	0.767224	5	108996643	0.020007	10805	0.557685	0.003	4.2e-08	25	6.3495e-05
rs325384	C	T	0.014	0.005906	0.72	0.739379	15	100229761	0.017169	10805	0.735909	0.002	1.7e-10	49	7.90272e-05
rs34290760	C	G	0.039	0.037464	0.97	0.968496	8	9185179	0.048022	10805	0.444314	0.006	9.2e-11	42.25	8.85222e-05
rs35057908	A	T	-0.016	0.032863	0.57	0.634686	4	69372082	0.026885	10805	0.230684	0.002	2.6e-14	64	0.000125491
rs35408430	C	T	0.021	0.003166	0.66	0.638027	1	17560195	0.016165	10805	0.847702	0.002	2.3e-24	110.25	0.000197921
rs3814995	C	T	0.012	-0.016233	0.69	0.69467	19	36342212	0.016862	10805	0.345198	0.002	6.6e-09	36	6.16032e-05
rs3849374	G	C	0.016	-0.027799	0.82	0.717025	2	101443397	0.020101	10805	0.175073	0.003	7.5e-10	28.4444	7.55712e-05
rs3925446	G	A	-0.016	-0.064103	0.8	0.804375	10	91495322	0.019617	10805	0.00136201	0.002	2.5e-10	64	8.192e-05
rs4121823	T	A	0.019	0.007168	0.15	0.153381	18	47144223	0.021091	10805	0.738967	0.003	3.8e-12	40.1111	9.2055e-05
rs4327060	C	T	0.025	-0.010201	0.95	0.830947	16	72807438	0.033808	10805	0.767351	0.004	1.9e-08	39.0625	5.9375e-05
rs4364259	G	A	-0.016	0.014888	0.8	0.819889	4	15892159	0.019587	10805	0.456106	0.003	2.2e-10	28.4444	8.192e-05
rs4418728	G	T	-0.011	0.004633	0.55	0.522593	10	94839724	0.015663	10805	0.771783	0.002	2.2e-08	30.25	5.9895e-05
rs4575545	G	A	0.016	0.00305	0.7	0.722116	16	79755446	0.016814	10805	0.858792	0.002	2.7e-13	64	0.00010752
rs4616820	C	T	0.012	0.016517	0.54	0.498091	4	57745481	0.015741	10805	0.30354	0.002	1.1e-09	36	7.15392e-05
rs4738684	A	G	-0.012	-0.005142	0.33	0.286874	8	59393273	0.016707	10805	0.762841	0.002	5.9e-09	36	6.36768e-05
rs484195	A	G	0.016	-0.008545	0.38	0.385044	19	45421877	0.016004	10805	0.600638	0.002	4.3e-14	64	0.000120627
rs541041	G	A	0.016	0.014276	0.18	0.209547	2	21294975	0.019994	10805	0.483865	0.003	3.9e-10	28.4444	7.55712e-05
rs55829990	T	C	0.019	-0.027329	0.66	0.728003	15	63790642	0.016451	10805	0.103349	0.002	3.9e-19	90.25	0.000162017
rs590215	C	T	0.013	-0.008326	0.73	0.750676	18	57904088	0.023227	10805	0.725232	0.002	1.2e-08	42.25	6.66198e-05
rs6003456	T	A	0.013	0.045564	0.77	0.795386	22	23356100	0.019114	10805	0.0194442	0.002	2.3e-08	42.25	5.98598e-05
rs6123359	A	G	-0.025	-0.022423	0.9	0.856722	20	52714706	0.025824	10805	0.394551	0.003	6.7e-14	69.4444	0.0001125
rs613808	A	G	-0.016	-0.017087	0.28	0.426889	11	116710968	0.017286	10805	0.332417	0.002	1.6e-10	64	0.000103219
rs61883501	A	C	-0.033	0.040572	0.97	0.97685	11	13882754	0.045521	10805	0.382163	0.006	4e-09	30.25	6.33798e-05
rs61891388	T	G	-0.013	-0.013666	0.54	0.614081	11	66079818	0.015713	10805	0.393787	0.002	9.7e-11	42.25	8.39592e-05
rs62007299	G	A	0.013	0.004699	0.29	0.363325	15	77711719	0.017191	10805	0.788706	0.002	1.3e-09	42.25	6.95942e-05
rs6671730	G	A	0.015	-0.009952	0.57	0.606285	1	2339139	0.015529	10805	0.529761	0.002	1.9e-13	56.25	0.000110295
rs6672758	C	T	-0.017	-0.029356	0.2	0.319491	1	230303512	0.019444	10805	0.138754	0.003	3.4e-12	32.1111	9.248e-05
rs6782190	G	A	0.018	-0.01425	0.35	0.356643	3	85639672	0.016982	10805	0.410635	0.002	5.7e-18	81	0.00014742
rs6966728	C	T	0.012	-0.004486	0.54	0.455449	7	104618318	0.015691	10805	0.779213	0.002	9.8e-09	36	7.15392e-05
rs705117	C	T	-0.032	0.019443	0.15	0.259666	4	72608115	0.021683	10805	0.379281	0.003	9.6e-28	113.778	0.00026112
rs7149014	T	C	0.013	-0.025813	0.37	0.421639	14	29802911	0.02526	10805	0.316347	0.002	2.8e-10	42.25	7.87878e-05
rs727857	G	A	0.014	-0.004667	0.39	0.412331	2	58981967	0.016109	10805	0.776356	0.002	1.1e-11	49	9.32568e-05
rs72834856	T	G	0.025	-0.034	0.93	0.945744	6	22801858	0.030625	10805	0.276316	0.004	1e-10	39.0625	8.1375e-05
rs72997623	C	A	-0.028	-0.029347	0.92	0.905569	11	75488054	0.02713	10805	0.288825	0.004	6.4e-15	49	0.000115405
rs7412	C	T	-0.03	0.00901	0.92	0.914718	19	45412079	0.028128	10805	0.753451	0.004	7.4e-17	56.25	0.00013248
rs7522116	C	T	0.013	0.015919	0.43	0.493795	1	41835685	0.015648	10805	0.31849	0.002	3.3e-11	42.25	8.28438e-05
rs7528419	A	G	-0.02	-0.024218	0.78	0.791329	1	109817192	0.018728	10805	0.204782	0.002	1.4e-16	100	0.00013728
rs7569755	G	A	-0.014	0.008527	0.71	0.7035	2	118648261	0.017435	10805	0.631559	0.002	1.2e-10	49	8.07128e-05
rs75741381	C	G	0.016	-0.00137	0.85	0.781862	7	100809458	0.021112	10805	0.949249	0.003	1.1e-08	28.4444	6.528e-05
rs7604788	C	T	-0.036	0.053509	0.97	0.971997	2	21190024	0.043314	10805	0.225756	0.006	7.9e-11	36	7.54272e-05
rs77532868	C	T	-0.027	0.020162	0.95	0.963166	10	88081438	0.035284	10805	0.575298	0.004	8.5e-10	45.5625	6.9255e-05
rs7784802	A	T	-0.014	-0.015987	0.64	0.663484	7	64015379	0.016613	10805	0.345388	0.002	2.6e-11	49	9.03168e-05
rs77924615	G	A	0.017	0.019607	0.81	0.813365	16	20392332	0.019555	10805	0.325527	0.003	7e-11	32.1111	8.89542e-05
rs78151190	A	C	0.017	-0.006128	0.87	0.903819	6	25619007	0.024061	10805	0.802803	0.003	2e-08	32.1111	6.53718e-05
rs78168201	C	T	-0.066	-0.03654	0.99	0.986635	11	70971149	0.065477	10805	0.584275	0.009	2.8e-14	53.7778	8.62488e-05
rs78649910	T	A	0.021	-0.012173	0.89	0.876691	4	3482213	0.024176	10805	0.621521	0.003	7.2e-11	49	8.63478e-05
rs8018720	G	C	0.038	0.019974	0.18	0.195147	14	39556185	0.020332	10805	0.335406	0.003	6.8e-48	160.444	0.000426269
rs804281	A	G	-0.015	0.013608	0.42	0.331344	8	11611865	0.017309	10805	0.440781	0.002	2.6e-13	56.25	0.00010962
rs8113404	C	T	-0.013	0.023708	0.7	0.713286	19	53065579	0.01667	10805	0.163149	0.002	4.9e-09	42.25	7.098e-05
rs867772	A	G	0.014	-0.008813	0.32	0.269372	1	220972343	0.016744	10805	0.605846	0.002	1.6e-11	49	8.52992e-05
rs9476310	C	T	-0.012	0.018523	0.49	0.471997	6	57767576	0.016385	10805	0.26763	0.002	4.2e-09	36	7.19712e-05
rs9490317	T	C	-0.011	0.004501	0.55	0.56794	6	121859499	0.015788	10805	0.77983	0.002	4e-08	30.25	5.9895e-05
rs964184	G	C	-0.035	-0.022693	0.13	0.168656	11	116648917	0.022449	10805	0.321575	0.003	2e-27	136.111	0.000277095
rs9861009	T	C	-0.014	-0.0104	0.27	0.270565	3	141654685	0.017706	10805	0.564663	0.002	4.9e-10	49	7.72632e-05
All														236.579	0.0496778

## Sheet: Table S3
Table S3 Characteristics of SNPs used in MR analysis of effect of 25-hydroxyvitamin D on bone mineral density at femoral neck
SNP	effect_allele	other_allele	beta.exposure	beta.outcome	eaf.exposure	eaf.outcome	chr	pos	se.outcome	samplesize.outcome	pval.outcome	se.exposure	pval.exposure	F statistic	R2
rs10070734	T	C	-0.013	-0.000807	0.29	0.374543	5	87940026	0.008268	49988	0.923919	0.002	1.8e-09	42.25	6.95942e-05
rs10085881	T	C	0.015	-0.015599	0.72	0.772315	7	21577960	0.008427	49988	0.0701084	0.002	7.8e-11	56.25	9.072e-05
rs1038165	C	T	-0.012	-0.006321	0.42	0.430708	12	68665940	0.007535	49988	0.411781	0.002	2.3e-09	36	7.01568e-05
rs10426	G	A	-0.025	-0.003296	0.79	0.81615	19	51517798	0.009326	49988	0.729471	0.002	3.5e-25	156.25	0.000207375
rs10454087	C	T	0.014	-0.023729	0.72	0.698807	17	40759448	0.008398	49988	0.005714	0.002	8.7e-10	49	7.90272e-05
rs1047891	C	A	0.015	0.022225	0.68	0.718536	2	211543055	0.008151	49988	0.00764504	0.002	1.2e-12	56.25	9.792e-05
rs10859995	T	C	0.044	-0.004205	0.42	0.460939	12	96375682	0.007566	49988	0.58658	0.002	3.8e-98	484	0.000943219
rs10887718	C	T	0.011	-0.000692	0.47	0.423469	10	82042624	0.007529	49988	0.928361	0.002	2.3e-08	30.25	6.02822e-05
rs10908419	G	A	0.012	-0.001101	0.51	0.559109	1	154567699	0.007478	49988	0.88548	0.002	1.2e-09	36	7.19712e-05
rs10908465	C	T	-0.02	0.014764	0.73	0.710183	1	155389688	0.008595	49988	0.0928047	0.002	1.8e-18	100	0.00015768
rs11076175	A	G	-0.018	-0.003236	0.82	0.819889	16	57006378	0.012254	49988	0.796113	0.003	1.2e-10	36	9.56448e-05
rs11108368	A	G	-0.014	-0.002775	0.39	0.404455	12	96386138	0.00763	49988	0.721968	0.002	2.1e-11	49	9.32568e-05
rs11127186	T	C	-0.011	-0.013744	0.5	0.560143	2	28881407	0.007634	49988	0.0781592	0.002	2.4e-08	30.25	6.05e-05
rs11182428	T	C	0.013	0.003615	0.48	0.565076	12	38526387	0.007755	49988	0.648343	0.002	3.2e-10	42.25	8.43648e-05
rs11264322	G	A	0.013	0.006026	0.57	0.52315	1	155087933	0.007583	49988	0.436891	0.002	2e-10	42.25	8.28438e-05
rs1149605	T	C	-0.023	0.004092	0.83	0.814479	11	76485216	0.010133	49988	0.692756	0.003	4.3e-18	58.7778	0.000149284
rs115621755	C	T	0.012	0.003405	0.67	0.617741	22	50853626	0.009644	49988	0.729762	0.002	4.8e-09	36	6.36768e-05
rs11606	C	G	-0.012	-0.001099	0.57	0.656563	19	54658102	0.007877	49988	0.891403	0.002	2.2e-09	36	7.05888e-05
rs116970203	G	A	0.428	0.005567	0.97	0.975815	11	14876718	0.024437	49988	0.823613	0.006	1e-200	5088.44	0.0106613
rs11732896	G	A	0.016	0.005689	0.7	0.68218	4	88287993	0.008217	49988	0.498119	0.002	1.8e-13	64	0.00010752
rs117576073	G	T	0.215	-0.014741	0.99	0.989817	11	14912573	0.038452	49988	0.707604	0.009	1.6e-124	570.679	0.000915255
rs12056768	T	G	0.025	0.005356	0.42	0.371281	8	116988527	0.007655	49988	0.493641	0.002	2.3e-35	156.25	0.0003045
rs12123821	C	T	-0.074	-0.004973	0.95	0.968974	1	152179152	0.019422	49988	0.802161	0.005	1.7e-54	219.04	0.00052022
rs12317268	A	G	0.021	-0.001035	0.85	0.822196	12	21352541	0.010327	49988	0.921839	0.003	6.2e-14	49	0.000112455
rs12372115	G	T	0.022	0.005516	0.93	0.919809	12	97982701	0.014668	49988	0.712924	0.004	1.4e-08	30.25	6.30168e-05
rs1260326	T	C	-0.021	-0.014886	0.39	0.348687	2	27742603	0.007667	49988	0.057487	0.002	1.2e-24	110.25	0.000209828
rs12794714	G	A	0.113	0.00095	0.58	0.590056	11	14930058	0.007562	49988	0.902131	0.002	1e-200	3192.25	0.00622106
rs12803256	A	G	-0.067	-0.007306	0.22	0.406126	11	71132868	0.009267	49988	0.440457	0.004	8.1e-67	280.562	0.00154062
rs12881545	G	C	-0.012	0.012992	0.33	0.490692	14	101176212	0.008579	49988	0.138373	0.002	3.5e-08	36	6.36768e-05
rs13060130	C	T	0.017	0.011372	0.86	0.886078	3	84440527	0.010813	49988	0.303435	0.003	6.7e-09	32.1111	6.95912e-05
rs13104260	G	A	-0.02	-0.002019	0.74	0.791169	4	70348090	0.008564	49988	0.817535	0.002	2.7e-17	100	0.00015392
rs1352846	A	G	0.196	-0.001021	0.71	0.743278	4	72617775	0.00826	49988	0.903744	0.002	1e-200	9604	0.0158197
rs140371183	A	G	-0.063	-0.012224	0.97	0.979157	1	152098428	0.023143	49988	0.605321	0.007	2.2e-17	81	0.000230996
rs142158911	G	A	-0.025	0.004838	0.89	0.895147	19	11190534	0.012833	49988	0.712259	0.003	5.4e-16	69.4444	0.000122375
rs1660839	G	A	-0.015	-0.008295	0.75	0.751631	11	71094232	0.008787	49988	0.355676	0.002	1e-10	56.25	8.4375e-05
rs1800588	C	T	0.034	-0.006947	0.78	0.742243	15	58730498	0.009559	49988	0.47705	0.002	2.5e-44	289	0.000396739
rs187429064	A	G	-0.068	-0.007868	0.99	0.990374	19	19396616	0.040619	49988	0.849669	0.009	7.6e-13	57.0864	9.15552e-05
rs1933064	G	A	-0.015	0.000562	0.53	0.437311	1	152301576	0.007657	49988	0.942776	0.002	6.9e-13	56.25	0.000112095
rs2012736	C	A	0.048	0.00935	0.92	0.890056	2	234624983	0.01318	49988	0.487623	0.004	1.2e-39	144	0.000339149
rs2037511	G	A	-0.018	0.02762	0.83	0.849881	18	61366207	0.009992	49988	0.00685204	0.003	1.5e-11	36	9.14328e-05
rs2074735	G	C	-0.028	0.001742	0.94	0.866985	22	31537533	0.014831	49988	0.908454	0.004	9.6e-12	49	8.84352e-05
rs212100	T	C	0.066	-0.004459	0.16	0.127526	19	48376995	0.010807	49988	0.686426	0.003	3.8e-132	484	0.00117089
rs2131925	G	T	0.023	0.001307	0.36	0.395386	1	63025942	0.008867	49988	0.885277	0.002	4.7e-28	132.25	0.000243763
rs2207132	G	A	0.035	-0.0219	0.97	0.975656	20	39142516	0.023006	49988	0.351623	0.006	5.6e-10	34.0278	7.1295e-05
rs2229742	G	C	0.025	0.004887	0.9	0.905807	21	16410960	0.012562	49988	0.703456	0.003	1.5e-14	69.4444	0.0001125
rs2248551	G	A	0.023	0.005635	0.83	0.817104	6	131924689	0.010254	49988	0.590816	0.003	3.1e-18	58.7778	0.000149284
rs2346264	A	C	0.014	-0.012541	0.22	0.1607	7	133536351	0.00919	49988	0.181762	0.002	1.2e-08	49	6.72672e-05
rs2585442	C	G	-0.027	-0.021833	0.76	0.799364	20	52737123	0.008884	49988	0.0162039	0.002	8.9e-28	182.25	0.000265939
rs261291	T	C	0.028	0.00697	0.64	0.621877	15	58680178	0.007856	49988	0.385343	0.002	4.1e-42	196	0.000361267
rs2710651	G	A	0.011	-0.002582	0.47	0.450756	2	63166379	0.00753	49988	0.737271	0.002	9.8e-09	30.25	6.02822e-05
rs2725371	A	G	-0.012	-0.007424	0.3	0.317502	8	30863938	0.008155	49988	0.373069	0.002	4.2e-08	36	6.048e-05
rs2762943	T	G	-0.045	-0.024746	0.08	0.059666	20	52790786	0.015842	49988	0.126401	0.004	3.1e-33	126.562	0.00029808
rs28374650	C	T	0.013	0.006356	0.76	0.656245	6	32623367	0.011315	49988	0.582554	0.002	7.7e-09	42.25	6.16512e-05
rs2847500	G	A	0.022	-0.020266	0.88	0.841766	11	120114421	0.011656	49988	0.0888935	0.003	2.5e-13	53.7778	0.000102221
rs28692966	G	A	-0.015	-0.010611	0.75	0.712092	8	25892919	0.008662	49988	0.230659	0.002	8.1e-11	56.25	8.4375e-05
rs2952289	C	T	-0.018	0.004231	0.2	0.250119	17	66464414	0.009244	49988	0.654311	0.002	1.2e-12	81	0.00010368
rs31612	T	C	0.015	-0.004729	0.83	0.767224	5	108996643	0.011241	49988	0.680624	0.003	4.2e-08	25	6.3495e-05
rs325384	C	T	0.014	-0.01146	0.72	0.739379	15	100229761	0.008417	49988	0.182739	0.002	1.7e-10	49	7.90272e-05
rs34290760	C	G	0.039	-0.01354	0.97	0.968496	8	9185179	0.023448	49988	0.57209	0.006	9.2e-11	42.25	8.85222e-05
rs35057908	A	T	-0.016	0.010562	0.57	0.634686	4	69372082	0.012161	49988	0.395437	0.002	2.6e-14	64	0.000125491
rs35408430	C	T	0.021	0.004552	0.66	0.638027	1	17560195	0.007901	49988	0.572941	0.002	2.3e-24	110.25	0.000197921
rs3849374	G	C	0.016	-0.002166	0.82	0.717025	2	101443397	0.010367	49988	0.838022	0.003	7.5e-10	28.4444	7.55712e-05
rs3925446	G	A	-0.016	-0.022413	0.8	0.804375	10	91495322	0.010085	49988	0.0296791	0.002	2.5e-10	64	8.192e-05
rs4121823	T	A	0.019	0.010684	0.15	0.153381	18	47144223	0.01043	49988	0.316224	0.003	3.8e-12	40.1111	9.2055e-05
rs4327060	C	T	0.025	0.014537	0.95	0.830947	16	72807438	0.018188	49988	0.434191	0.004	1.9e-08	39.0625	5.9375e-05
rs4364259	G	A	-0.016	-0.000199	0.8	0.819889	4	15892159	0.009778	49988	0.98413	0.003	2.2e-10	28.4444	8.192e-05
rs4418728	G	T	-0.011	-0.008765	0.55	0.522593	10	94839724	0.007565	49988	0.256906	0.002	2.2e-08	30.25	5.9895e-05
rs4575545	G	A	0.016	-0.010798	0.7	0.722116	16	79755446	0.008102	49988	0.192185	0.002	2.7e-13	64	0.00010752
rs4616820	C	T	0.012	-0.000731	0.54	0.498091	4	57745481	0.007504	49988	0.924036	0.002	1.1e-09	36	7.15392e-05
rs4738684	A	G	-0.012	0.001297	0.33	0.286874	8	59393273	0.007959	49988	0.873279	0.002	5.9e-09	36	6.36768e-05
rs484195	A	G	0.016	-0.001904	0.38	0.385044	19	45421877	0.008206	49988	0.820353	0.002	4.3e-14	64	0.000120627
rs541041	G	A	0.016	0.004881	0.18	0.209547	2	21294975	0.009622	49988	0.619704	0.003	3.9e-10	28.4444	7.55712e-05
rs55829990	T	C	0.019	0.002488	0.66	0.728003	15	63790642	0.007854	49988	0.756591	0.002	3.9e-19	90.25	0.000162017
rs590215	C	T	0.013	-0.005055	0.73	0.750676	18	57904088	0.00965	49988	0.608262	0.002	1.2e-08	42.25	6.66198e-05
rs6003456	T	A	0.013	0.013559	0.77	0.795386	22	23356100	0.010771	49988	0.218042	0.002	2.3e-08	42.25	5.98598e-05
rs6123359	A	G	-0.025	-0.009939	0.9	0.856722	20	52714706	0.013406	49988	0.468217	0.003	6.7e-14	69.4444	0.0001125
rs613808	A	G	-0.016	-0.002871	0.28	0.426889	11	116710968	0.008905	49988	0.752392	0.002	1.6e-10	64	0.000103219
rs61883501	A	C	-0.033	0.019914	0.97	0.97685	11	13882754	0.022213	49988	0.380375	0.006	4e-09	30.25	6.33798e-05
rs61891388	T	G	-0.013	-0.007393	0.54	0.614081	11	66079818	0.007662	49988	0.34512	0.002	9.7e-11	42.25	8.39592e-05
rs62007299	G	A	0.013	0.004496	0.29	0.363325	15	77711719	0.008256	49988	0.594118	0.002	1.3e-09	42.25	6.95942e-05
rs6671730	G	A	0.015	-0.000781	0.57	0.606285	1	2339139	0.007813	49988	0.922069	0.002	1.9e-13	56.25	0.000110295
rs6672758	C	T	-0.017	-0.015312	0.2	0.319491	1	230303512	0.010047	49988	0.135917	0.003	3.4e-12	32.1111	9.248e-05
rs6782190	G	A	0.018	-0.004296	0.35	0.356643	3	85639672	0.007919	49988	0.595592	0.002	5.7e-18	81	0.00014742
rs6966728	C	T	0.012	0.004717	0.54	0.455449	7	104618318	0.00755	49988	0.54103	0.002	9.8e-09	36	7.15392e-05
rs705117	C	T	-0.032	0.023466	0.15	0.259666	4	72608115	0.011077	49988	0.0381979	0.003	9.6e-28	113.778	0.00026112
rs7149014	T	C	0.013	-0.009165	0.37	0.421639	14	29802911	0.012468	49988	0.471997	0.002	2.8e-10	42.25	7.87878e-05
rs727857	G	A	0.014	0.006695	0.39	0.412331	2	58981967	0.007705	49988	0.395155	0.002	1.1e-11	49	9.32568e-05
rs72834856	T	G	0.025	-0.0128	0.93	0.945744	6	22801858	0.01441	49988	0.384787	0.004	1e-10	39.0625	8.1375e-05
rs72997623	C	A	-0.028	0.002572	0.92	0.905569	11	75488054	0.01297	49988	0.846123	0.004	6.4e-15	49	0.000115405
rs7522116	C	T	0.013	0.005235	0.43	0.493795	1	41835685	0.008081	49988	0.526181	0.002	3.3e-11	42.25	8.28438e-05
rs7528419	A	G	-0.02	8.8e-05	0.78	0.791329	1	109817192	0.008975	49988	0.992366	0.002	1.4e-16	100	0.00013728
rs7569755	G	A	-0.014	0.003231	0.71	0.7035	2	118648261	0.008293	49988	0.703074	0.002	1.2e-10	49	8.07128e-05
rs75741381	C	G	0.016	-0.003021	0.85	0.781862	7	100809458	0.010518	49988	0.778694	0.003	1.1e-08	28.4444	6.528e-05
rs7604788	C	T	-0.036	-0.013096	0.97	0.971997	2	21190024	0.02023	49988	0.526466	0.006	7.9e-11	36	7.54272e-05
rs77532868	C	T	-0.027	-0.020507	0.95	0.963166	10	88081438	0.016951	49988	0.236507	0.004	8.5e-10	45.5625	6.9255e-05
rs7784802	A	T	-0.014	0.001584	0.64	0.663484	7	64015379	0.008001	49988	0.84636	0.002	2.6e-11	49	9.03168e-05
rs77924615	G	A	0.017	0.001868	0.81	0.813365	16	20392332	0.009512	49988	0.847619	0.003	7e-11	32.1111	8.89542e-05
rs78151190	A	C	0.017	0.002451	0.87	0.903819	6	25619007	0.011534	49988	0.835252	0.003	2e-08	32.1111	6.53718e-05
rs78168201	C	T	-0.066	-0.07575	0.99	0.986635	11	70971149	0.03362	49988	0.0275043	0.009	2.8e-14	53.7778	8.62488e-05
rs78649910	T	A	0.021	-0.006264	0.89	0.876691	4	3482213	0.012311	49988	0.618594	0.003	7.2e-11	49	8.63478e-05
rs8018720	G	C	0.038	-0.00022	0.18	0.197136	14	39563302	0.009816	49988	0.982516	0.003	6.8e-48	160.444	0.000426269
rs804281	A	G	-0.015	-0.018806	0.42	0.331344	8	11611865	0.007843	49988	0.0189872	0.002	2.6e-13	56.25	0.00010962
rs8113404	C	T	-0.013	-0.00176	0.7	0.713286	19	53065579	0.008036	49988	0.830257	0.002	4.9e-09	42.25	7.098e-05
rs867772	A	G	0.014	0.009755	0.32	0.269372	1	220972343	0.008087	49988	0.23786	0.002	1.6e-11	49	8.52992e-05
rs9476310	C	T	-0.012	0.007168	0.49	0.471997	6	57767576	0.007617	49988	0.35716	0.002	4.2e-09	36	7.19712e-05
rs9490317	T	C	-0.011	-0.005912	0.55	0.56794	6	121859499	0.007568	49988	0.44462	0.002	4e-08	30.25	5.9895e-05
rs964184	G	C	-0.035	-0.015069	0.13	0.168656	11	116648917	0.010813	49988	0.172672	0.003	2e-27	136.111	0.000277095
rs9861009	T	C	-0.014	0.009127	0.27	0.270565	3	141654685	0.008472	49988	0.291802	0.002	4.9e-10	49	7.72632e-05
All														241.914	0.0494043

## Sheet: Table S4
Table S4 Characteristics of SNPs used in MR analysis of effect of 25-hydroxyvitamin D on bone mineral density at lumbar spine
SNP	effect_allele	other_allele	beta.exposure	beta.outcome	eaf.exposure	eaf.outcome	chr	pos	se.outcome	samplesize.outcome	pval.outcome	se.exposure	pval.exposure	F statistic	R2
rs10070734	T	C	-0.013	0.001635	0.29	0.374543	5	87940026	0.009604	44731	0.867906	0.002	1.8e-09	42.25	6.95942e-05
rs10085881	T	C	0.015	0.001072	0.72	0.772315	7	21577960	0.009819	44731	0.91504	0.002	7.8e-11	56.25	9.072e-05
rs1038165	C	T	-0.012	-0.00204	0.42	0.430708	12	68665940	0.008786	44731	0.820621	0.002	2.3e-09	36	7.01568e-05
rs10426	G	A	-0.025	-0.000124	0.79	0.81615	19	51517798	0.010805	44731	0.99107	0.002	3.5e-25	156.25	0.000207375
rs10454087	C	T	0.014	-0.009796	0.72	0.692045	17	40789038	0.009851	44731	0.331481	0.002	8.7e-10	49	7.90272e-05
rs1047891	C	A	0.015	0.017344	0.68	0.718536	2	211543055	0.009499	44731	0.0745607	0.002	1.2e-12	56.25	9.792e-05
rs10859995	T	C	0.044	0.000695	0.42	0.460939	12	96375682	0.008796	44731	0.938471	0.002	3.8e-98	484	0.000943219
rs10887718	C	T	0.011	-0.003619	0.47	0.423469	10	82042624	0.008783	44731	0.687398	0.002	2.3e-08	30.25	6.02822e-05
rs10908419	G	A	0.012	0.013795	0.51	0.559109	1	154567699	0.008714	44731	0.122056	0.002	1.2e-09	36	7.19712e-05
rs10908465	C	T	-0.02	0.008002	0.73	0.710183	1	155389688	0.010048	44731	0.436675	0.002	1.8e-18	100	0.00015768
rs11076175	A	G	-0.018	0.001665	0.82	0.819889	16	57006378	0.014159	44731	0.908562	0.003	1.2e-10	36	9.56448e-05
rs11108368	A	G	-0.014	0.01102	0.39	0.404455	12	96386138	0.008877	44731	0.225306	0.002	2.1e-11	49	9.32568e-05
rs11127186	T	C	-0.011	-0.009005	0.5	0.560143	2	28881407	0.008878	44731	0.321843	0.002	2.4e-08	30.25	6.05e-05
rs11182428	T	C	0.013	-0.008344	0.48	0.565076	12	38526387	0.009171	44731	0.374206	0.002	3.2e-10	42.25	8.43648e-05
rs11264322	G	A	0.013	0.008065	0.57	0.52315	1	155087933	0.008866	44731	0.37432	0.002	2e-10	42.25	8.28438e-05
rs1149605	T	C	-0.023	0.018611	0.83	0.814479	11	76485216	0.011813	44731	0.123859	0.003	4.3e-18	58.7778	0.000149284
rs115621755	C	T	0.012	-0.001659	0.67	0.617741	22	50853626	0.01094	44731	0.882274	0.002	4.8e-09	36	6.36768e-05
rs11606	C	G	-0.012	-0.002267	0.57	0.656563	19	54658102	0.009096	44731	0.807658	0.002	2.2e-09	36	7.05888e-05
rs116970203	G	A	0.428	-0.011359	0.97	0.975815	11	14876718	0.028981	44731	0.701872	0.006	1e-200	5088.44	0.0106613
rs11732896	G	A	0.016	-0.001586	0.7	0.68218	4	88287993	0.009572	44731	0.871442	0.002	1.8e-13	64	0.00010752
rs117576073	G	T	0.215	-0.050451	0.99	0.989817	11	14912573	0.044785	44731	0.271224	0.009	1.6e-124	570.679	0.000915255
rs12056768	T	G	0.025	0.002541	0.42	0.371281	8	116988527	0.008908	44731	0.780577	0.002	2.3e-35	156.25	0.0003045
rs12123821	C	T	-0.074	-0.003927	0.95	0.968974	1	152179152	0.022334	44731	0.863632	0.005	1.7e-54	219.04	0.00052022
rs12317268	A	G	0.021	-0.033095	0.85	0.822196	12	21352541	0.012006	44731	0.00711607	0.003	6.2e-14	49	0.000112455
rs12372115	G	T	0.022	-0.016836	0.93	0.919809	12	97982701	0.017105	44731	0.336397	0.004	1.4e-08	30.25	6.30168e-05
rs1260326	T	C	-0.021	-0.021903	0.39	0.348687	2	27742603	0.008936	44731	0.016689	0.002	1.2e-24	110.25	0.000209828
rs12794714	G	A	0.113	-0.013018	0.58	0.590056	11	14930058	0.008832	44731	0.149986	0.002	1e-200	3192.25	0.00622106
rs12803256	A	G	-0.067	-0.007147	0.22	0.406126	11	71132868	0.011006	44731	0.525943	0.004	8.1e-67	280.562	0.00154062
rs12881545	G	C	-0.012	0.015829	0.33	0.490692	14	101176212	0.010221	44731	0.130385	0.002	3.5e-08	36	6.36768e-05
rs13060130	C	T	0.017	0.011475	0.86	0.886078	3	84440527	0.01265	44731	0.37562	0.003	6.7e-09	32.1111	6.95912e-05
rs13104260	G	A	-0.02	0.001678	0.74	0.791169	4	70348090	0.010005	44731	0.869845	0.002	2.7e-17	100	0.00015392
rs1352846	A	G	0.196	0.013179	0.71	0.743278	4	72617775	0.009624	44731	0.181055	0.002	1e-200	9604	0.0158197
rs140371183	A	G	-0.063	-0.032742	0.97	0.979157	1	152098428	0.027138	44731	0.238647	0.007	2.2e-17	81	0.000230996
rs142158911	G	A	-0.025	0.02567	0.89	0.895147	19	11190534	0.01492	44731	0.0928945	0.003	5.4e-16	69.4444	0.000122375
rs1660839	G	A	-0.015	0.004709	0.75	0.751631	11	71094232	0.010276	44731	0.654476	0.002	1e-10	56.25	8.4375e-05
rs1800588	C	T	0.034	-0.003245	0.78	0.242005	15	58726744	0.010731	44731	0.767713	0.002	2.5e-44	289	0.000396739
rs187429064	A	G	-0.068	0.065466	0.99	0.990374	19	19396616	0.049301	44731	0.194653	0.009	7.6e-13	57.0864	9.15552e-05
rs1933064	G	A	-0.015	0.004677	0.53	0.437311	1	152301576	0.008906	44731	0.608075	0.002	6.9e-13	56.25	0.000112095
rs2012736	C	A	0.048	0.020154	0.92	0.890135	2	234622742	0.015383	44731	0.200665	0.004	1.2e-39	144	0.000339149
rs2037511	G	A	-0.018	0.005966	0.83	0.849881	18	61366207	0.011586	44731	0.615051	0.003	1.5e-11	36	9.14328e-05
rs2074735	G	C	-0.028	-0.032031	0.94	0.866985	22	31537533	0.017902	44731	0.0805564	0.004	9.6e-12	49	8.84352e-05
rs212100	T	C	0.066	-0.008561	0.16	0.127526	19	48376995	0.011803	44731	0.478703	0.003	3.8e-132	484	0.00117089
rs2131925	G	T	0.023	-3.5e-05	0.36	0.395386	1	63025942	0.010893	44731	0.997492	0.002	4.7e-28	132.25	0.000243763
rs2207132	G	A	0.035	-0.0085	0.97	0.975656	20	39142516	0.026645	44731	0.755384	0.006	5.6e-10	34.0278	7.1295e-05
rs2229742	G	C	0.025	0.008391	0.9	0.905807	21	16410960	0.014485	44731	0.571572	0.003	1.5e-14	69.4444	0.0001125
rs2248551	G	A	0.023	-0.009958	0.83	0.817104	6	131924689	0.011925	44731	0.41474	0.003	3.1e-18	58.7778	0.000149284
rs2346264	A	C	0.014	-0.003408	0.22	0.1607	7	133536351	0.010871	44731	0.759472	0.002	1.2e-08	49	6.72672e-05
rs2585442	C	G	-0.027	-0.001786	0.76	0.799364	20	52737123	0.010301	44731	0.865538	0.002	8.9e-28	182.25	0.000265939
rs261291	T	C	0.028	0.012957	0.64	0.621877	15	58680178	0.009141	44731	0.166223	0.002	4.1e-42	196	0.000361267
rs2710651	G	A	0.011	-0.007875	0.47	0.450756	2	63166379	0.008781	44731	0.381134	0.002	9.8e-09	30.25	6.02822e-05
rs2725371	A	G	-0.012	0.007331	0.3	0.317502	8	30863938	0.009538	44731	0.452872	0.002	4.2e-08	36	6.048e-05
rs2762943	T	G	-0.045	-0.048451	0.08	0.059666	20	52790786	0.018531	44731	0.0106849	0.004	3.1e-33	126.562	0.00029808
rs28374650	C	T	0.013	0.00634	0.76	0.656245	6	32623367	0.012042	44731	0.60716	0.002	7.7e-09	42.25	6.16512e-05
rs2847500	G	A	0.022	-0.008627	0.88	0.841766	11	120114421	0.013423	44731	0.530224	0.003	2.5e-13	53.7778	0.000102221
rs28692966	G	A	-0.015	-0.023887	0.75	0.712092	8	25892919	0.010209	44731	0.0223198	0.002	8.1e-11	56.25	8.4375e-05
rs2952289	C	T	-0.018	-0.017613	0.2	0.250119	17	66464414	0.010785	44731	0.110723	0.002	1.2e-12	81	0.00010368
rs31612	T	C	0.015	0.00212	0.83	0.767224	5	108996643	0.01247	44731	0.868084	0.003	4.2e-08	25	6.3495e-05
rs325384	C	T	0.014	-0.008973	0.72	0.739379	15	100229761	0.00979	44731	0.370691	0.002	1.7e-10	49	7.90272e-05
rs34290760	C	G	0.039	-0.032367	0.97	0.968496	8	9185179	0.02736	44731	0.247924	0.006	9.2e-11	42.25	8.85222e-05
rs35057908	A	T	-0.016	-0.00017	0.57	0.634686	4	69372082	0.015232	44731	0.991298	0.002	2.6e-14	64	0.000125491
rs35408430	C	T	0.021	0.006186	0.66	0.638027	1	17560195	0.009189	44731	0.510842	0.002	2.3e-24	110.25	0.000197921
rs3849374	G	C	0.016	-0.011939	0.82	0.717025	2	101443397	0.01236	44731	0.345485	0.003	7.5e-10	28.4444	7.55712e-05
rs3925446	G	A	-0.016	-0.025774	0.8	0.804375	10	91495322	0.010994	44731	0.0220648	0.002	2.5e-10	64	8.192e-05
rs4121823	T	A	0.019	-0.00426	0.15	0.153381	18	47144223	0.012138	44731	0.731766	0.003	3.8e-12	40.1111	9.2055e-05
rs4327060	C	T	0.025	-0.011449	0.95	0.830947	16	72807438	0.021722	44731	0.606739	0.004	1.9e-08	39.0625	5.9375e-05
rs4364259	G	A	-0.016	0.004958	0.8	0.819889	4	15892159	0.011439	44731	0.672055	0.003	2.2e-10	28.4444	8.192e-05
rs4418728	G	T	-0.011	-0.005565	0.55	0.522593	10	94839724	0.008805	44731	0.537069	0.002	2.2e-08	30.25	5.9895e-05
rs4575545	G	A	0.016	-0.000541	0.7	0.722116	16	79755446	0.009452	44731	0.955393	0.002	2.7e-13	64	0.00010752
rs4616820	C	T	0.012	0.016817	0.54	0.498091	4	57745481	0.008752	44731	0.0605871	0.002	1.1e-09	36	7.15392e-05
rs4738684	A	G	-0.012	-0.014411	0.33	0.286874	8	59393273	0.009346	44731	0.132068	0.002	5.9e-09	36	6.36768e-05
rs484195	A	G	0.016	0.002033	0.38	0.385044	19	45421877	0.00947	44731	0.833886	0.002	4.3e-14	64	0.000120627
rs541041	G	A	0.016	-0.007327	0.18	0.209547	2	21294975	0.011246	44731	0.524606	0.003	3.9e-10	28.4444	7.55712e-05
rs55829990	T	C	0.019	-0.006229	0.66	0.728003	15	63790642	0.009151	44731	0.506163	0.002	3.9e-19	90.25	0.000162017
rs590215	C	T	0.013	-0.005027	0.73	0.750676	18	57904088	0.011802	44731	0.677432	0.002	1.2e-08	42.25	6.66198e-05
rs6003456	T	A	0.013	0.0083	0.77	0.795386	22	23356100	0.012308	44731	0.510188	0.002	2.3e-08	42.25	5.98598e-05
rs6123359	A	G	-0.025	-0.020131	0.9	0.856722	20	52714706	0.016062	44731	0.220915	0.003	6.7e-14	69.4444	0.0001125
rs613808	A	G	-0.016	-0.001991	0.28	0.426889	11	116710968	0.010662	44731	0.855269	0.002	1.6e-10	64	0.000103219
rs61883501	A	C	-0.033	0.006861	0.97	0.97685	11	13882754	0.025517	44731	0.792855	0.006	4e-09	30.25	6.33798e-05
rs61891388	T	G	-0.013	0.004541	0.54	0.614081	11	66079818	0.008918	44731	0.618998	0.002	9.7e-11	42.25	8.39592e-05
rs62007299	G	A	0.013	0.009392	0.29	0.363325	15	77711719	0.009643	44731	0.341445	0.002	1.3e-09	42.25	6.95942e-05
rs6671730	G	A	0.015	0.018591	0.57	0.606285	1	2339139	0.009044	44731	0.0446951	0.002	1.9e-13	56.25	0.000110295
rs6672758	C	T	-0.017	-0.006007	0.2	0.319491	1	230303512	0.011975	44731	0.624203	0.003	3.4e-12	32.1111	9.248e-05
rs6782190	G	A	0.018	0.002542	0.35	0.356643	3	85639672	0.010585	44731	0.814588	0.002	5.7e-18	81	0.00014742
rs6966728	C	T	0.012	-0.010423	0.54	0.455449	7	104618318	0.008824	44731	0.248607	0.002	9.8e-09	36	7.15392e-05
rs705117	C	T	-0.032	0.010463	0.15	0.259666	4	72608115	0.013221	44731	0.43958	0.003	9.6e-28	113.778	0.00026112
rs7149014	T	C	0.013	0.000899	0.37	0.421639	14	29802911	0.013625	44731	0.948627	0.002	2.8e-10	42.25	7.87878e-05
rs727857	G	A	0.014	0.004581	0.39	0.412331	2	58981967	0.008987	44731	0.61862	0.002	1.1e-11	49	9.32568e-05
rs72834856	T	G	0.025	-0.005746	0.93	0.945744	6	22801858	0.016795	44731	0.738275	0.004	1e-10	39.0625	8.1375e-05
rs72997623	C	A	-0.028	-0.01666	0.92	0.905569	11	75488054	0.015039	44731	0.279256	0.004	6.4e-15	49	0.000115405
rs7522116	C	T	0.013	0.001453	0.43	0.493795	1	41835685	0.00882	44731	0.872137	0.002	3.3e-11	42.25	8.28438e-05
rs7528419	A	G	-0.02	-0.025581	0.78	0.791329	1	109817192	0.010437	44731	0.0167009	0.002	1.4e-16	100	0.00013728
rs7569755	G	A	-0.014	-0.014018	0.71	0.7035	2	118648261	0.009653	44731	0.156099	0.002	1.2e-10	49	8.07128e-05
rs75741381	C	G	0.016	-0.018979	0.85	0.781862	7	100809458	0.012152	44731	0.127152	0.003	1.1e-08	28.4444	6.528e-05
rs7604788	C	T	-0.036	-0.054895	0.97	0.971997	2	21190024	0.023478	44731	0.0224202	0.006	7.9e-11	36	7.54272e-05
rs77532868	C	T	-0.027	-0.029166	0.95	0.963166	10	88081438	0.019897	44731	0.152223	0.004	8.5e-10	45.5625	6.9255e-05
rs7784802	A	T	-0.014	-0.005316	0.64	0.663484	7	64015379	0.009322	44731	0.577617	0.002	2.6e-11	49	9.03168e-05
rs77924615	G	A	0.017	0.012511	0.81	0.813365	16	20392332	0.01109	44731	0.270555	0.003	7e-11	32.1111	8.89542e-05
rs78151190	A	C	0.017	0.008039	0.87	0.903819	6	25619007	0.013509	44731	0.561128	0.003	2e-08	32.1111	6.53718e-05
rs78168201	C	T	-0.066	-0.035107	0.99	0.986635	11	70971149	0.04002	44731	0.391568	0.009	2.8e-14	53.7778	8.62488e-05
rs78649910	T	A	0.021	0.010899	0.89	0.876691	4	3482213	0.014325	44731	0.457439	0.003	7.2e-11	49	8.63478e-05
rs8018720	G	C	0.038	0.002173	0.18	0.197136	14	39563302	0.011418	44731	0.852509	0.003	6.8e-48	160.444	0.000426269
rs804281	A	G	-0.015	-0.002942	0.42	0.331344	8	11611865	0.009269	44731	0.756535	0.002	2.6e-13	56.25	0.00010962
rs8113404	C	T	-0.013	-0.0007	0.7	0.713286	19	53065579	0.009365	44731	0.941793	0.002	4.9e-09	42.25	7.098e-05
rs867772	A	G	0.014	0.0001	0.32	0.269372	1	220972343	0.009389	44731	0.991697	0.002	1.6e-11	49	8.52992e-05
rs9476310	C	T	-0.012	0.015073	0.49	0.471997	6	57767576	0.008934	44731	0.0994031	0.002	4.2e-09	36	7.19712e-05
rs9490317	T	C	-0.011	0.005749	0.55	0.56794	6	121859499	0.008806	44731	0.523699	0.002	4e-08	30.25	5.9895e-05
rs964184	G	C	-0.035	-0.013717	0.13	0.168656	11	116648917	0.012593	44731	0.287418	0.003	2e-27	136.111	0.000277095
rs9861009	T	C	-0.014	-0.00673	0.27	0.270565	3	141654685	0.009886	44731	0.506129	0.002	4.9e-10	49	7.72632e-05
All														241.914	0.0494043

## Sheet: Table S5
Table S5 Mendelian randomization estimates of the causal effect of 25OHD on BMDs at different skeletal sites
Outcomes	Methods	Effect (95% CI)	P value	Number of SNPs	SE
Forearm BMD	IVW-fixed	0.092(-0.007,0.191)	0.069	108	0.0506
	IVW-random	0.092(-0.005,0.189)	0.062	108	0.0493
	MR-Egger	0.044(-0.083,0.170)	0.501	108	0.0644
	Weighted median	0.061(-0.092,0.214)	0.432	108	0.0779
	MR.RAPS	0.087(-0.015,0.189)	0.095	108	0.0521
	MR-PRESSO	0.086(-0.011,0.183)	0.085	108	0.0495
Femoral neck BMD	IVW-fixed	0.026(-0.022,0.074)	0.289	105	0.0246
	IVW-random	0.026(-0.023,0.076)	0.3	105	0.0252
	MR-Egger	-0.004(-0.066,0.058)	0.903	105	0.0318
	Weighted median	-0.004(-0.069,0.061)	0.909	105	0.0331
	MR.RAPS	0.025(-0.025,0.074)	0.332	105	0.0254
	MR-PRESSO	0.024(-0.025,0.074)	0.339	105	0.0252
Lumbar spine BMD	IVW-fixed	0.033(-0.024,0.089)	0.253	105	0.0288
	IVW-random	0.033(-0.028,0.094)	0.292	105	0.0313
	MR-Egger	0.00(-0.077,0.078)	0.996	105	0.0396
	Weighted median	0.061(-0.026,0.147)	0.169	105	0.0441
	MR.RAPS	0.028(-0.033,0.089)	0.363	105	0.0309
	MR-PRESSO	0.032(-0.029,0.093)	0.312	105	0.0311
25OHD 25-hydroxyvitamin D, BMD bone mineral density, SNP single nucleotide polymorphism, Effect the combined causal effect of 25OHD on BMD, CI confidence interval, SE standard error, IVW-fixed inverse variance weighted with fixed effects, IVW-random inverse variance weighted with fixed effects

## Sheet: Table S6
Table S6 Heterogeneity and pleiotropy analyses of 25OHD on BMDs at different skeletal sites
Outcomes	Methods	Degree of freedom	Cochran Q statistic	Heterogeneity p value	MR-Egger
					Intercept	Intercept p value
Forearm BMD	IVW	107	101.5	0.632	0.00239	0.225
	MR-Egger	106	100	0.646
	MR-PRESSO		107.8	0.629
Femoral neck BMD	IVW	104	109.1	0.348	0.00119	0.129
	MR-Egger	103	106.6	0.383
	MR-PRESSO		113.6	0.369
Lumbar spine BMD	IVW	104	122.8	0.1	0.00147	0.185
	MR-Egger	103	120.7	0.119
	MR-PRESSO		128.3	0.104
25OHD 25-hydroxyvitamin D, BMD bone mineral density, MR Mendelian randomization, IVW inverse variance weighted, MR-PRESSO MR-Pleiotropy RESidual Sum and Outlier

## Sheet: Table S7
Table S7 Characteristics of SNPs used in MR analysis of effect of 25-hydroxyvitamin D on total body bone mineral density
SNP	effect_allele	other_allele	beta.exposure	beta.outcome	eaf.exposure	eaf.outcome	chr	pos	se.outcome	samplesize.outcome	pval.outcome	se.exposure	pval.exposure	F statistic	R2
rs10070734	T	C	-0.013	-0.0037	0.29	0.3279	5	87940026	0.0062	56284	0.5541	0.002	1.8e-09	42.25	6.95942e-05
rs10085881	T	C	0.015	0.0009	0.72	0.734	7	21577960	0.0064	56284	0.8912	0.002	7.8e-11	56.25	9.072e-05
rs1038165	C	T	-0.012	-0.0097	0.42	0.426	12	68665940	0.0057	56284	0.091029	0.002	2.3e-09	36	7.01568e-05
rs10426	G	A	-0.025	0.0046	0.79	0.7956	19	51517798	0.007	56284	0.5128	0.002	3.5e-25	156.25	0.000207375
rs10454087	C	T	0.014	-0.0141	0.72	0.721	17	40735641	0.0063	56284	0.025	0.002	8.7e-10	49	7.90272e-05
rs1047891	C	A	0.015	0.0109	0.68	0.6859	2	211540507	0.0063	56284	0.08179	0.002	1.2e-12	56.25	9.792e-05
rs10859995	T	C	0.044	-0.0039	0.42	0.4465	12	96375682	0.0056	56284	0.4844	0.002	3.8e-98	484	0.000943219
rs10887718	C	T	0.011	-0.0025	0.47	0.4588	10	82042624	0.0057	56284	0.6625	0.002	2.3e-08	30.25	6.02822e-05
rs10908419	G	A	0.012	-0.0036	0.51	0.527	1	154567699	0.0057	56284	0.5283	0.002	1.2e-09	36	7.19712e-05
rs10908465	C	T	-0.02	-0.0022	0.73	0.7267	1	155389688	0.0066	56284	0.733701	0.002	1.8e-18	100	0.00015768
rs11076175	A	G	-0.018	-0.0013	0.82	0.8174	16	57006378	0.0075	56284	0.8643	0.003	1.2e-10	36	9.56448e-05
rs11108368	A	G	-0.014	0.0001	0.39	0.4047	12	96386138	0.0058	56284	0.9871	0.002	2.1e-11	49	9.32568e-05
rs11127186	T	C	-0.011	-0.0119	0.5	0.5273	2	28881407	0.0058	56284	0.0414105	0.002	2.4e-08	30.25	6.05e-05
rs11182428	T	C	0.013	0.0024	0.48	0.5124	12	38526387	0.0058	56284	0.6827	0.002	3.2e-10	42.25	8.43648e-05
rs11264322	G	A	0.013	0.0146	0.57	0.5513	1	155087933	0.0057	56284	0.01071	0.002	2e-10	42.25	8.28438e-05
rs1149605	T	C	-0.023	0.0138	0.83	0.836	11	76485216	0.0077	56284	0.0719399	0.003	4.3e-18	58.7778	0.000149284
rs11542462	G	A	0.024	-0.0138	0.87	0.8778	16	82033810	0.0098	56284	0.157	0.003	2.9e-16	64	0.000130291
rs115621755	C	T	0.012	0.0084	0.67	0.6745	22	50853134	0.0137	56284	0.5394	0.002	4.8e-09	36	6.36768e-05
rs11591147	G	T	-0.045	-0.0029	0.98	0.9843	1	55505647	0.0285	56284	0.9179	0.007	2.1e-09	41.3265	7.938e-05
rs11606	C	G	-0.012	-0.0104	0.57	0.5965	19	54658102	0.0065	56284	0.1108	0.002	2.2e-09	36	7.05888e-05
rs116970203	G	A	0.428	0.0022	0.97	0.976	11	14876718	0.0193	56284	0.9113	0.006	1e-200	5088.44	0.0106613
rs11732896	G	A	0.016	0.0016	0.7	0.696	4	88287993	0.0062	56284	0.7989	0.002	1.8e-13	64	0.00010752
rs117576073	G	T	0.215	-0.026	0.99	0.9879	11	14912573	0.0362	56284	0.4729	0.009	1.6e-124	570.679	0.000915255
rs12056768	T	G	0.025	0.0056	0.42	0.3949	8	116988527	0.0058	56284	0.3391	0.002	2.3e-35	156.25	0.0003045
rs12123821	C	T	-0.074	-0.041	0.95	0.9523	1	152179152	0.016	56284	0.0105499	0.005	1.7e-54	219.04	0.00052022
rs1229984	T	C	0.047	0.0057	0.02	0.0759	4	100239319	0.0151	56284	0.7059	0.006	2.4e-13	61.3611	8.65928e-05
rs12317268	A	G	0.021	-0.0245	0.85	0.8361	12	21352541	0.0077	56284	0.00151499	0.003	6.2e-14	49	0.000112455
rs12372115	G	T	0.022	0.0027	0.93	0.9281	12	97982701	0.0116	56284	0.8175	0.004	1.4e-08	30.25	6.30168e-05
rs1260326	T	C	-0.021	-0.0314	0.39	0.384	2	27730940	0.0058	56284	7.47997e-08	0.002	1.2e-24	110.25	0.000209828
rs12794714	G	A	0.113	-0.0089	0.58	0.5909	11	14913575	0.0058	56284	0.1245	0.002	1e-200	3192.25	0.00622106
rs12798050	C	T	-0.048	-0.0043	0.17	0.3053	11	71223256	0.007	56284	0.5374	0.004	8.4e-29	144	0.000650189
rs12803256	A	G	-0.067	-0.0049	0.22	0.3304	11	71132868	0.0063	56284	0.4351	0.004	8.1e-67	280.562	0.00154062
rs12881545	G	C	-0.012	0.0145	0.33	0.396	14	101176212	0.0061	56284	0.0169001	0.002	3.5e-08	36	6.36768e-05
rs13060130	C	T	0.017	-0.012	0.86	0.8717	3	84440527	0.0084	56284	0.1529	0.003	6.7e-09	32.1111	6.95912e-05
rs13104260	G	A	-0.02	0.009	0.74	0.76	4	70348090	0.0066	56284	0.1718	0.002	2.7e-17	100	0.00015392
rs13284054	T	C	-0.018	-0.004	0.88	0.8803	9	107669073	0.009	56284	0.654	0.003	2.1e-08	36	6.84288e-05
rs1352846	A	G	0.196	-0.0144	0.71	0.7286	4	72617775	0.0063	56284	0.0227898	0.002	1e-200	9604	0.0158197
rs140371183	A	G	-0.063	0.0278	0.97	0.9706	1	152098428	0.0195	56284	0.1526	0.007	2.2e-17	81	0.000230996
rs142158911	G	A	-0.025	-0.0013	0.89	0.8854	19	11190534	0.0096	56284	0.8891	0.003	5.4e-16	69.4444	0.000122375
rs1660839	G	A	-0.015	-0.0011	0.75	0.7558	11	71094232	0.0066	56284	0.8707	0.002	1e-10	56.25	8.4375e-05
rs17216707	T	C	0.032	0.0021	0.82	0.8035	20	52732362	0.0074	56284	0.7804	0.003	8.3e-33	113.778	0.000302285
rs17231506	C	T	0.014	-0.0009	0.68	0.6868	16	56994528	0.0062	56284	0.8775	0.002	6.9e-10	49	8.52992e-05
rs1800588	C	T	0.034	-0.0016	0.78	0.758	15	58723675	0.0068	56284	0.8163	0.002	2.5e-44	289	0.000396739
rs187429064	A	G	-0.068	-0.0522	0.99	0.9832	19	19380513	0.0428	56284	0.2221	0.009	7.6e-13	57.0864	9.15552e-05
rs1933064	G	A	-0.015	-0.0032	0.53	0.5079	1	152301576	0.0061	56284	0.596401	0.002	6.9e-13	56.25	0.000112095
rs2012736	C	A	0.048	0.0028	0.92	0.9219	2	234622379	0.0113	56284	0.803	0.004	1.2e-39	144	0.000339149
rs2037511	G	A	-0.018	0.0015	0.83	0.8339	18	61366207	0.0076	56284	0.84	0.003	1.5e-11	36	9.14328e-05
rs2074735	G	C	-0.028	-0.001	0.94	0.9244	22	31535872	0.0112	56284	0.9266	0.004	9.6e-12	49	8.84352e-05
rs212100	T	C	0.066	0.0074	0.16	0.1694	19	48376995	0.0079	56284	0.3478	0.003	3.8e-132	484	0.00117089
rs2131925	G	T	0.023	0.0094	0.36	0.3601	1	63025942	0.006	56284	0.119	0.002	4.7e-28	132.25	0.000243763
rs2207132	G	A	0.035	-0.0003	0.97	0.9618	20	39142516	0.0193	56284	0.9877	0.006	5.6e-10	34.0278	7.1295e-05
rs2229742	G	C	0.025	-0.016	0.9	0.8997	21	16339172	0.0095	56284	0.0936591	0.003	1.5e-14	69.4444	0.0001125
rs2248551	G	A	0.023	-0.0169	0.83	0.8302	6	131924689	0.0077	56284	0.0288802	0.003	3.1e-18	58.7778	0.000149284
rs2346264	A	C	0.014	-0.0022	0.22	0.2059	7	133536351	0.007	56284	0.753701	0.002	1.2e-08	49	6.72672e-05
rs2585442	C	G	-0.027	-0.0126	0.76	0.7708	20	52737123	0.0069	56284	0.0686294	0.002	8.9e-28	182.25	0.000265939
rs261291	T	C	0.028	0.0017	0.64	0.6347	15	58680178	0.0059	56284	0.774399	0.002	4.1e-42	196	0.000361267
rs2710651	G	A	0.011	0.0011	0.47	0.4703	2	63166379	0.0057	56284	0.8495	0.002	9.8e-09	30.25	6.02822e-05
rs2725371	A	G	-0.012	-0.0025	0.3	0.2853	8	30854033	0.0062	56284	0.6877	0.002	4.2e-08	36	6.048e-05
rs2762943	T	G	-0.045	-0.0385	0.08	0.0702	20	52790786	0.0138	56284	0.00530103	0.004	3.1e-33	126.562	0.00029808
rs28364331	A	G	-0.07	0.001	0.98	0.9826	4	100201295	0.0246	56284	0.9686	0.007	6.8e-21	100	0.00019208
rs28367476	A	G	0.014	-0.0109	0.81	0.8134	X	51612293	0.0138	56284	0.4294	0.002	1.3e-10	49	6.03288e-05
rs28367476	A	G	0.014	-0.0007	0.81	0.857	X	51612293	0.0126	56284	0.954	0.002	1.3e-10	49	6.03288e-05
rs28374650	C	T	0.013	-0.0021	0.76	0.6772	6	32623367	0.0096	56284	0.8314	0.002	7.7e-09	42.25	6.16512e-05
rs2847500	G	A	0.022	-0.0137	0.88	0.8584	11	120114421	0.0088	56284	0.1174	0.003	2.5e-13	53.7778	0.000102221
rs28692966	G	A	-0.015	-0.0106	0.75	0.7264	8	25892919	0.0064	56284	0.0982698	0.002	8.1e-11	56.25	8.4375e-05
rs2952289	C	T	-0.018	-0.0237	0.2	0.2205	17	66464414	0.007	56284	0.000662003	0.002	1.2e-12	81	0.00010368
rs31612	T	C	0.015	-0.0018	0.83	0.81	5	108996643	0.0074	56284	0.8051	0.003	4.2e-08	25	6.3495e-05
rs325384	C	T	0.014	-0.016	0.72	0.7259	15	100229761	0.0064	56284	0.0125199	0.002	1.7e-10	49	7.90272e-05
rs34290760	C	G	0.039	-0.0155	0.97	0.9703	8	9185179	0.0178	56284	0.3839	0.006	9.2e-11	42.25	8.85222e-05
rs35057908	A	T	-0.016	0.01	0.57	0.5801	4	69372082	0.0085	56284	0.2385	0.002	2.6e-14	64	0.000125491
rs35408430	C	T	0.021	0.0008	0.66	0.6481	1	17560195	0.006	56284	0.8909	0.002	2.3e-24	110.25	0.000197921
rs3814995	C	T	0.012	0.0131	0.69	0.6935	19	36342212	0.0076	56284	0.0834296	0.002	6.6e-09	36	6.16032e-05
rs3849374	G	C	0.016	-0.0002	0.82	0.7703	2	101443397	0.0071	56284	0.9819	0.003	7.5e-10	28.4444	7.55712e-05
rs3925446	G	A	-0.016	-0.0112	0.8	0.799	10	91495322	0.0072	56284	0.1171	0.002	2.5e-10	64	8.192e-05
rs4121823	T	A	0.019	-0.0034	0.15	0.1577	18	47144223	0.0079	56284	0.666201	0.003	3.8e-12	40.1111	9.2055e-05
rs4327060	C	T	0.025	0.0034	0.95	0.8582	16	72807438	0.0111	56284	0.7597	0.004	1.9e-08	39.0625	5.9375e-05
rs4364259	G	A	-0.016	-0.0056	0.8	0.8072	4	15892159	0.008	56284	0.483499	0.003	2.2e-10	28.4444	8.192e-05
rs4418728	G	T	-0.011	-0.0056	0.55	0.5504	10	94839724	0.0057	56284	0.3277	0.002	2.2e-08	30.25	5.9895e-05
rs4575545	G	A	0.016	-0.0153	0.7	0.7012	16	79755446	0.0063	56284	0.0150501	0.002	2.7e-13	64	0.00010752
rs4616820	C	T	0.012	0.0096	0.54	0.5178	4	57745481	0.0057	56284	0.0949489	0.002	1.1e-09	36	7.15392e-05
rs4738684	A	G	-0.012	0.0018	0.33	0.3159	8	59393273	0.0061	56284	0.7704	0.002	5.9e-09	36	6.36768e-05
rs484195	A	G	0.016	-0.0095	0.38	0.3772	19	45421877	0.0064	56284	0.1393	0.002	4.3e-14	64	0.000120627
rs541041	G	A	0.016	-0.0041	0.18	0.2026	2	21294975	0.0073	56284	0.5697	0.003	3.9e-10	28.4444	7.55712e-05
rs55829990	T	C	0.019	-0.0058	0.66	0.6718	15	63790642	0.006	56284	0.3367	0.002	3.9e-19	90.25	0.000162017
rs590215	C	T	0.013	-0.0177	0.73	0.7343	18	57904088	0.0065	56284	0.00598095	0.002	1.2e-08	42.25	6.66198e-05
rs6003456	T	A	0.013	0.0098	0.77	0.7689	22	23356100	0.0068	56284	0.149	0.002	2.3e-08	42.25	5.98598e-05
rs6123359	A	G	-0.025	-0.0157	0.9	0.8878	20	52714706	0.0096	56284	0.1034	0.003	6.7e-14	69.4444	0.0001125
rs613808	A	G	-0.016	-0.0093	0.28	0.339	11	116710968	0.0063	56284	0.1378	0.002	1.6e-10	64	0.000103219
rs61816761	G	A	-0.077	0.0535	0.98	0.9786	1	152285861	0.0317	56284	0.0916706	0.01	1.4e-13	59.29	0.000232417
rs61883501	A	C	-0.033	0.0045	0.97	0.9687	11	13882754	0.0191	56284	0.8123	0.006	4e-09	30.25	6.33798e-05
rs61891388	T	G	-0.013	0.0034	0.54	0.5716	11	66079818	0.0058	56284	0.5532	0.002	9.7e-11	42.25	8.39592e-05
rs62007299	G	A	0.013	-0.0013	0.29	0.3126	15	77711719	0.0062	56284	0.8339	0.002	1.3e-09	42.25	6.95942e-05
rs6671730	G	A	0.015	-0.0106	0.57	0.5761	1	2339139	0.0062	56284	0.0893203	0.002	1.9e-13	56.25	0.000110295
rs6672758	C	T	-0.017	-0.0023	0.2	0.2421	1	230303512	0.0071	56284	0.7435	0.003	3.4e-12	32.1111	9.248e-05
rs6782190	G	A	0.018	0.0049	0.35	0.3544	3	85639672	0.006	56284	0.4167	0.002	5.7e-18	81	0.00014742
rs6966728	C	T	0.012	-0.0057	0.54	0.4913	7	104618318	0.0057	56284	0.3191	0.002	9.8e-09	36	7.15392e-05
rs705117	C	T	-0.032	-0.0099	0.15	0.2074	4	72608115	0.0075	56284	0.1902	0.003	9.6e-28	113.778	0.00026112
rs7149014	T	C	0.013	0.0103	0.37	0.4124	14	29802911	0.006	56284	0.0841008	0.002	2.8e-10	42.25	7.87878e-05
rs727857	G	A	0.014	0.0033	0.39	0.3933	2	58981967	0.0058	56284	0.5759	0.002	1.1e-11	49	9.32568e-05
rs72834856	T	G	0.025	-0.0084	0.93	0.9343	6	22801858	0.0116	56284	0.4664	0.004	1e-10	39.0625	8.1375e-05
rs72997623	C	A	-0.028	-0.0027	0.92	0.909	11	75488054	0.0099	56284	0.7842	0.004	6.4e-15	49	0.000115405
rs73413596	T	C	-0.022	-0.0104	0.93	0.8542	12	111582630	0.0099	56284	0.2934	0.004	1.4e-08	30.25	6.30168e-05
rs7412	C	T	-0.03	-0.0016	0.92	0.9159	19	45412079	0.0112	56284	0.8843	0.004	7.4e-17	56.25	0.00013248
rs7522116	C	T	0.013	0.0098	0.43	0.4537	1	41835685	0.0058	56284	0.0925699	0.002	3.3e-11	42.25	8.28438e-05
rs7528419	A	G	-0.02	-0.0201	0.78	0.7778	1	109817192	0.0068	56284	0.00317103	0.002	1.4e-16	100	0.00013728
rs7569755	G	A	-0.014	-0.0025	0.71	0.7077	2	118648261	0.0062	56284	0.6921	0.002	1.2e-10	49	8.07128e-05
rs75741381	C	G	0.016	0.0137	0.85	0.8182	7	100809458	0.0079	56284	0.0811092	0.003	1.1e-08	28.4444	6.528e-05
rs7604788	C	T	-0.036	-0.0488	0.97	0.9646	2	21190024	0.0164	56284	0.00294002	0.006	7.9e-11	36	7.54272e-05
rs76798800	G	T	0.017	-0.0111	0.73	0.7461	1	154994978	0.0068	56284	0.1036	0.002	1.6e-13	72.25	0.000113924
rs77532868	C	T	-0.027	-0.0089	0.95	0.9572	10	88081438	0.0144	56284	0.5363	0.004	8.5e-10	45.5625	6.9255e-05
rs7784802	A	T	-0.014	-0.0172	0.64	0.6538	7	64015379	0.0061	56284	0.00456604	0.002	2.6e-11	49	9.03168e-05
rs77924615	G	A	0.017	0.0181	0.81	0.8037	16	20392332	0.0076	56284	0.0169801	0.003	7e-11	32.1111	8.89542e-05
rs78151190	A	C	0.017	-0.0003	0.87	0.8891	6	25619007	0.0091	56284	0.9738	0.003	2e-08	32.1111	6.53718e-05
rs78168201	C	T	-0.066	-0.016	0.99	0.9847	11	70971149	0.0485	56284	0.741899	0.009	2.8e-14	53.7778	8.62488e-05
rs78649910	T	A	0.021	0.0127	0.89	0.8867	4	3482213	0.0098	56284	0.1957	0.003	7.2e-11	49	8.63478e-05
rs8018720	G	C	0.038	-0.0047	0.18	0.1741	14	39556185	0.0076	56284	0.537	0.003	6.8e-48	160.444	0.000426269
rs804281	A	G	-0.015	-0.009	0.42	0.39	8	11611865	0.0059	56284	0.1238	0.002	2.6e-13	56.25	0.00010962
rs8091117	C	A	0.026	-0.008	0.93	0.8846	18	28919794	0.0101	56284	0.4287	0.004	6e-11	42.25	8.80152e-05
rs8113404	C	T	-0.013	-0.0099	0.7	0.6996	19	53065579	0.0063	56284	0.1136	0.002	4.9e-09	42.25	7.098e-05
rs867772	A	G	0.014	0.0099	0.32	0.2891	1	220972343	0.0063	56284	0.1184	0.002	1.6e-11	49	8.52992e-05
rs9476310	C	T	-0.012	0.0102	0.49	0.4727	6	57767576	0.0059	56284	0.0824708	0.002	4.2e-09	36	7.19712e-05
rs9490317	T	C	-0.011	0.0051	0.55	0.5642	6	121859499	0.0057	56284	0.3736	0.002	4e-08	30.25	5.9895e-05
rs964184	G	C	-0.035	-0.0107	0.13	0.1457	11	116648917	0.0082	56284	0.1916	0.003	2e-27	136.111	0.000277095
rs9861009	T	C	-0.014	0.0072	0.27	0.2891	3	141654685	0.0064	56284	0.2603	0.002	4.9e-10	49	7.72632e-05
All														218.794	0.051811

## Sheet: Table S8
Table S8 Characteristics of SNPs used in MR analysis of effect of 25-hydroxyvitamin D on total body bone mineral density in patients more than 60 years old
SNP	effect_allele	other_allele	beta.exposure	beta.outcome	eaf.exposure	eaf.outcome	chr	pos	se.outcome	samplesize.outcome	pval.outcome	se.exposure	pval.exposure	F statistic	R2
rs10070734	T	C	-0.013	0.0108	0.29	0.3282	5	87940026	0.0106	22504	0.3094	0.002	1.8e-09	42.25	6.95942e-05
rs10085881	T	C	0.015	0.0085	0.72	0.7325	7	21577960	0.011	22504	0.4379	0.002	7.8e-11	56.25	9.072e-05
rs1038165	C	T	-0.012	-0.0123	0.42	0.424	12	68665940	0.0098	22504	0.2114	0.002	2.3e-09	36	7.01568e-05
rs10426	G	A	-0.025	0.008	0.79	0.7917	19	51517798	0.0121	22504	0.508401	0.002	3.5e-25	156.25	0.000207375
rs10454087	C	T	0.014	-0.0105	0.72	0.7254	17	40735641	0.0109	22504	0.3339	0.002	8.7e-10	49	7.90272e-05
rs1047891	C	A	0.015	0.015	0.68	0.6809	2	211540507	0.0105	22504	0.1531	0.002	1.2e-12	56.25	9.792e-05
rs10859995	T	C	0.044	-0.0033	0.42	0.4531	12	96375682	0.0097	22504	0.7329	0.002	3.8e-98	484	0.000943219
rs10887718	C	T	0.011	0.0072	0.47	0.4617	10	82042624	0.0098	22504	0.4615	0.002	2.3e-08	30.25	6.02822e-05
rs10908419	G	A	0.012	-0.0009	0.51	0.5249	1	154567699	0.0098	22504	0.9296	0.002	1.2e-09	36	7.19712e-05
rs10908465	C	T	-0.02	-0.0088	0.73	0.7293	1	155389688	0.0113	22504	0.4342	0.002	1.8e-18	100	0.00015768
rs11076175	A	G	-0.018	-0.0053	0.82	0.8142	16	57006378	0.0127	22504	0.677801	0.003	1.2e-10	36	9.56448e-05
rs11108368	A	G	-0.014	0.0041	0.39	0.4012	12	96386138	0.0099	22504	0.6784	0.002	2.1e-11	49	9.32568e-05
rs11127186	T	C	-0.011	-0.0013	0.5	0.525	2	28881407	0.0099	22504	0.8956	0.002	2.4e-08	30.25	6.05e-05
rs11182428	T	C	0.013	-0.0034	0.48	0.5126	12	38526387	0.01	22504	0.733599	0.002	3.2e-10	42.25	8.43648e-05
rs11264322	G	A	0.013	0.0274	0.57	0.5615	1	155087933	0.0098	22504	0.00529298	0.002	2e-10	42.25	8.28438e-05
rs1149605	T	C	-0.023	0.0292	0.83	0.8373	11	76485216	0.0131	22504	0.0264399	0.003	4.3e-18	58.7778	0.000149284
rs11542462	G	A	0.024	-0.0097	0.87	0.8756	16	82033810	0.0167	22504	0.5622	0.003	2.9e-16	64	0.000130291
rs115621755	C	T	0.012	-0.0019	0.67	0.668	22	50853134	0.033	22504	0.955	0.002	4.8e-09	36	6.36768e-05
rs11591147	G	T	-0.045	-0.0177	0.98	0.9843	1	55505647	0.0465	22504	0.704001	0.007	2.1e-09	41.3265	7.938e-05
rs11606	C	G	-0.012	-0.0125	0.57	0.5866	19	54658102	0.0112	22504	0.2661	0.002	2.2e-09	36	7.05888e-05
rs116970203	G	A	0.428	-0.0006	0.97	0.9762	11	14876718	0.0332	22504	0.9848	0.006	1e-200	5088.44	0.0106613
rs11732896	G	A	0.016	-0.002	0.7	0.6896	4	88287993	0.0106	22504	0.8497	0.002	1.8e-13	64	0.00010752
rs117576073	G	T	0.215	-0.1019	0.99	0.9884	11	14912573	0.071	22504	0.1515	0.009	1.6e-124	570.679	0.000915255
rs12056768	T	G	0.025	0.0099	0.42	0.3956	8	116988527	0.0099	22504	0.3182	0.002	2.3e-35	156.25	0.0003045
rs12123821	C	T	-0.074	0.0142	0.95	0.9508	1	152179152	0.0273	22504	0.6033	0.005	1.7e-54	219.04	0.00052022
rs1229984	T	C	0.047	0.0276	0.02	0.078	4	100239319	0.0256	22504	0.2818	0.006	2.4e-13	61.3611	8.65928e-05
rs12317268	A	G	0.021	-0.0292	0.85	0.8383	12	21352541	0.0132	22504	0.0275797	0.003	6.2e-14	49	0.000112455
rs12372115	G	T	0.022	-0.0035	0.93	0.9268	12	97982701	0.0195	22504	0.856	0.004	1.4e-08	30.25	6.30168e-05
rs1260326	T	C	-0.021	-0.0223	0.39	0.3785	2	27730940	0.0101	22504	0.0270801	0.002	1.2e-24	110.25	0.000209828
rs12794714	G	A	0.113	-0.0151	0.58	0.592	11	14913575	0.0099	22504	0.1284	0.002	1e-200	3192.25	0.00622106
rs12798050	C	T	-0.048	-0.0142	0.17	0.31	11	71223256	0.0122	22504	0.2412	0.004	8.4e-29	144	0.000650189
rs12803256	A	G	-0.067	-0.0113	0.22	0.3299	11	71132868	0.0109	22504	0.3008	0.004	8.1e-67	280.562	0.00154062
rs12881545	G	C	-0.012	0.0104	0.33	0.3929	14	101176212	0.0105	22504	0.3216	0.002	3.5e-08	36	6.36768e-05
rs13060130	C	T	0.017	-0.0002	0.86	0.871	3	84440527	0.0144	22504	0.9877	0.003	6.7e-09	32.1111	6.95912e-05
rs13104260	G	A	-0.02	0.0112	0.74	0.7611	4	70348090	0.0113	22504	0.3199	0.002	2.7e-17	100	0.00015392
rs13284054	T	C	-0.018	-0.0169	0.88	0.8796	9	107669073	0.0153	22504	0.2688	0.003	2.1e-08	36	6.84288e-05
rs1352846	A	G	0.196	-0.0013	0.71	0.7268	4	72617775	0.0108	22504	0.9028	0.002	1e-200	9604	0.0158197
rs140371183	A	G	-0.063	0.019	0.97	0.9712	1	152098428	0.0342	22504	0.579301	0.007	2.2e-17	81	0.000230996
rs142158911	G	A	-0.025	-0.0034	0.89	0.8857	19	11190534	0.0165	22504	0.8377	0.003	5.4e-16	69.4444	0.000122375
rs1660839	G	A	-0.015	-0.0003	0.75	0.7592	11	71094232	0.0114	22504	0.9786	0.002	1e-10	56.25	8.4375e-05
rs17216707	T	C	0.032	-0.0023	0.82	0.8011	20	52732362	0.0128	22504	0.8588	0.003	8.3e-33	113.778	0.000302285
rs17231506	C	T	0.014	0.0066	0.68	0.6875	16	56994528	0.0105	22504	0.5321	0.002	6.9e-10	49	8.52992e-05
rs1800588	C	T	0.034	0.0052	0.78	0.7544	15	58723675	0.0117	22504	0.653899	0.002	2.5e-44	289	0.000396739
rs187429064	A	G	-0.068	-0.0256	0.99	0.9833	19	19380513	0.0798	22504	0.7483	0.009	7.6e-13	57.0864	9.15552e-05
rs1933064	G	A	-0.015	0.0161	0.53	0.5055	1	152301576	0.0103	22504	0.119	0.002	6.9e-13	56.25	0.000112095
rs2012736	C	A	0.048	0.0317	0.92	0.924	2	234622379	0.0199	22504	0.1107	0.004	1.2e-39	144	0.000339149
rs2037511	G	A	-0.018	-0.0004	0.83	0.8317	18	61366207	0.0129	22504	0.9748	0.003	1.5e-11	36	9.14328e-05
rs2074735	G	C	-0.028	-0.0041	0.94	0.9253	22	31535872	0.0193	22504	0.8328	0.004	9.6e-12	49	8.84352e-05
rs212100	T	C	0.066	-0.0042	0.16	0.1732	19	48376995	0.0136	22504	0.755699	0.003	3.8e-132	484	0.00117089
rs2131925	G	T	0.023	0.0322	0.36	0.3644	1	63025942	0.0103	22504	0.00178	0.002	4.7e-28	132.25	0.000243763
rs2207132	G	A	0.035	0.0101	0.97	0.9597	20	39142516	0.0335	22504	0.7636	0.006	5.6e-10	34.0278	7.1295e-05
rs2229742	G	C	0.025	-0.0181	0.9	0.8959	21	16339172	0.0163	22504	0.2646	0.003	1.5e-14	69.4444	0.0001125
rs2248551	G	A	0.023	-0.0128	0.83	0.833	6	131924689	0.0133	22504	0.3368	0.003	3.1e-18	58.7778	0.000149284
rs2346264	A	C	0.014	-0.0077	0.22	0.2102	7	133536351	0.012	22504	0.5229	0.002	1.2e-08	49	6.72672e-05
rs2585442	C	G	-0.027	-0.0262	0.76	0.7683	20	52737123	0.0119	22504	0.02712	0.002	8.9e-28	182.25	0.000265939
rs261291	T	C	0.028	0.0071	0.64	0.6352	15	58680178	0.0101	22504	0.4857	0.002	4.1e-42	196	0.000361267
rs2710651	G	A	0.011	-0.0047	0.47	0.4714	2	63166379	0.0097	22504	0.6265	0.002	9.8e-09	30.25	6.02822e-05
rs2725371	A	G	-0.012	-0.0045	0.3	0.2866	8	30854033	0.0107	22504	0.6758	0.002	4.2e-08	36	6.048e-05
rs2762943	T	G	-0.045	-0.0353	0.08	0.0692	20	52790786	0.0251	22504	0.1597	0.004	3.1e-33	126.562	0.00029808
rs28364331	A	G	-0.07	-0.0205	0.98	0.9822	4	100201295	0.0419	22504	0.6237	0.007	6.8e-21	100	0.00019208
rs28367476	A	G	0.014	-0.034	0.81	0.8697	X	51612293	0.0311	22504	0.2732	0.002	1.3e-10	49	6.03288e-05
rs28374650	C	T	0.013	-0.0029	0.76	0.6342	6	32623367	0.0161	22504	0.857	0.002	7.7e-09	42.25	6.16512e-05
rs2847500	G	A	0.022	-0.022	0.88	0.8553	11	120114421	0.015	22504	0.1426	0.003	2.5e-13	53.7778	0.000102221
rs28692966	G	A	-0.015	-0.0021	0.75	0.718	8	25892919	0.0109	22504	0.8446	0.002	8.1e-11	56.25	8.4375e-05
rs2952289	C	T	-0.018	-0.0396	0.2	0.22	17	66464414	0.0119	22504	0.000923103	0.002	1.2e-12	81	0.00010368
rs31612	T	C	0.015	-0.0091	0.83	0.8135	5	108996643	0.0127	22504	0.4758	0.003	4.2e-08	25	6.3495e-05
rs325384	C	T	0.014	0.0111	0.72	0.7281	15	100229761	0.0111	22504	0.3209	0.002	1.7e-10	49	7.90272e-05
rs34290760	C	G	0.039	-0.012	0.97	0.9721	8	9185179	0.032	22504	0.708699	0.006	9.2e-11	42.25	8.85222e-05
rs35057908	A	T	-0.016	0.0164	0.57	0.5738	4	69372082	0.0158	22504	0.3017	0.002	2.6e-14	64	0.000125491
rs35408430	C	T	0.021	-0.0025	0.66	0.647	1	17560195	0.0102	22504	0.8099	0.002	2.3e-24	110.25	0.000197921
rs3814995	C	T	0.012	0.0277	0.69	0.6951	19	36342212	0.0122	22504	0.0229002	0.002	6.6e-09	36	6.16032e-05
rs3849374	G	C	0.016	0.0147	0.82	0.7583	2	101443397	0.0122	22504	0.2293	0.003	7.5e-10	28.4444	7.55712e-05
rs3925446	G	A	-0.016	-0.0317	0.8	0.7991	10	91495322	0.0123	22504	0.0101801	0.002	2.5e-10	64	8.192e-05
rs4121823	T	A	0.019	-0.0205	0.15	0.1567	18	47144223	0.0134	22504	0.1251	0.003	3.8e-12	40.1111	9.2055e-05
rs4327060	C	T	0.025	-0.0073	0.95	0.8107	16	72807438	0.0194	22504	0.706	0.004	1.9e-08	39.0625	5.9375e-05
rs4364259	G	A	-0.016	-0.0053	0.8	0.8089	4	15892159	0.0142	22504	0.706801	0.003	2.2e-10	28.4444	8.192e-05
rs4418728	G	T	-0.011	-0.0048	0.55	0.5544	10	94839724	0.0098	22504	0.6242	0.002	2.2e-08	30.25	5.9895e-05
rs4575545	G	A	0.016	-0.0047	0.7	0.702	16	79755446	0.0108	22504	0.6638	0.002	2.7e-13	64	0.00010752
rs4616820	C	T	0.012	0.0097	0.54	0.5186	4	57745481	0.0097	22504	0.3184	0.002	1.1e-09	36	7.15392e-05
rs4738684	A	G	-0.012	0.0186	0.33	0.3199	8	59393273	0.0105	22504	0.0773606	0.002	5.9e-09	36	6.36768e-05
rs484195	A	G	0.016	-0.0067	0.38	0.3828	19	45421877	0.0109	22504	0.5378	0.002	4.3e-14	64	0.000120627
rs541041	G	A	0.016	-0.0097	0.18	0.2193	2	21294975	0.0124	22504	0.4333	0.003	3.9e-10	28.4444	7.55712e-05
rs55829990	T	C	0.019	-0.0043	0.66	0.6681	15	63790642	0.0104	22504	0.677599	0.002	3.9e-19	90.25	0.000162017
rs590215	C	T	0.013	-0.0282	0.73	0.7363	18	57904088	0.0111	22504	0.0109401	0.002	1.2e-08	42.25	6.66198e-05
rs6003456	T	A	0.013	0.0049	0.77	0.7677	22	23356100	0.0116	22504	0.671901	0.002	2.3e-08	42.25	5.98598e-05
rs6123359	A	G	-0.025	-0.009	0.9	0.8911	20	52714706	0.0169	22504	0.5938	0.003	6.7e-14	69.4444	0.0001125
rs613808	A	G	-0.016	-0.0106	0.28	0.3417	11	116710968	0.0108	22504	0.3255	0.002	1.6e-10	64	0.000103219
rs61816761	G	A	-0.077	0.0873	0.98	0.9773	1	152285861	0.0542	22504	0.1074	0.01	1.4e-13	59.29	0.000232417
rs61883501	A	C	-0.033	0.0244	0.97	0.9685	11	13882754	0.0338	22504	0.4699	0.006	4e-09	30.25	6.33798e-05
rs61891388	T	G	-0.013	-0.0045	0.54	0.5741	11	66079818	0.0099	22504	0.6511	0.002	9.7e-11	42.25	8.39592e-05
rs62007299	G	A	0.013	0.002	0.29	0.317	15	77711719	0.0106	22504	0.8477	0.002	1.3e-09	42.25	6.95942e-05
rs6671730	G	A	0.015	-0.0072	0.57	0.5769	1	2339139	0.0106	22504	0.4943	0.002	1.9e-13	56.25	0.000110295
rs6672758	C	T	-0.017	0.0058	0.2	0.2289	1	230303512	0.0127	22504	0.6468	0.003	3.4e-12	32.1111	9.248e-05
rs6782190	G	A	0.018	0.0083	0.35	0.3625	3	85639672	0.0102	22504	0.4193	0.002	5.7e-18	81	0.00014742
rs6966728	C	T	0.012	0.0168	0.54	0.4966	7	104618318	0.0099	22504	0.0874198	0.002	9.8e-09	36	7.15392e-05
rs705117	C	T	-0.032	-0.0184	0.15	0.2239	4	72608115	0.0132	22504	0.1636	0.003	9.6e-28	113.778	0.00026112
rs7149014	T	C	0.013	0.0077	0.37	0.4307	14	29802911	0.0103	22504	0.4547	0.002	2.8e-10	42.25	7.87878e-05
rs727857	G	A	0.014	-0.006	0.39	0.3913	2	58981967	0.0099	22504	0.5481	0.002	1.1e-11	49	9.32568e-05
rs72834856	T	G	0.025	-0.0183	0.93	0.9336	6	22801858	0.0199	22504	0.3557	0.004	1e-10	39.0625	8.1375e-05
rs72997623	C	A	-0.028	-0.0025	0.92	0.9083	11	75488054	0.0169	22504	0.8816	0.004	6.4e-15	49	0.000115405
rs73413596	T	C	-0.022	0.0112	0.93	0.8094	12	111582630	0.0171	22504	0.5109	0.004	1.4e-08	30.25	6.30168e-05
rs7412	C	T	-0.03	-0.018	0.92	0.9141	19	45412079	0.0185	22504	0.3299	0.004	7.4e-17	56.25	0.00013248
rs7522116	C	T	0.013	0.0064	0.43	0.4547	1	41835685	0.0099	22504	0.517201	0.002	3.3e-11	42.25	8.28438e-05
rs7528419	A	G	-0.02	-0.0139	0.78	0.7751	1	109817192	0.0115	22504	0.2291	0.002	1.4e-16	100	0.00013728
rs7569755	G	A	-0.014	-0.0066	0.71	0.707	2	118648261	0.0106	22504	0.5339	0.002	1.2e-10	49	8.07128e-05
rs75741381	C	G	0.016	0.0163	0.85	0.8139	7	100809458	0.0133	22504	0.2195	0.003	1.1e-08	28.4444	6.528e-05
rs7604788	C	T	-0.036	-0.0569	0.97	0.9634	2	21190024	0.0278	22504	0.0406602	0.006	7.9e-11	36	7.54272e-05
rs76798800	G	T	0.017	-0.0104	0.73	0.7456	1	154994978	0.0126	22504	0.4094	0.002	1.6e-13	72.25	0.000113924
rs77532868	C	T	-0.027	-0.0177	0.95	0.9562	10	88081438	0.0247	22504	0.4735	0.004	8.5e-10	45.5625	6.9255e-05
rs7784802	A	T	-0.014	-0.0041	0.64	0.6527	7	64015379	0.0103	22504	0.6885	0.002	2.6e-11	49	9.03168e-05
rs77924615	G	A	0.017	0.0411	0.81	0.8072	16	20392332	0.0134	22504	0.002173	0.003	7e-11	32.1111	8.89542e-05
rs78151190	A	C	0.017	0.0197	0.87	0.8881	6	25619007	0.0155	22504	0.2048	0.003	2e-08	32.1111	6.53718e-05
rs78168201	C	T	-0.066	0.0382	0.99	0.9816	11	70971149	0.0821	22504	0.641501	0.009	2.8e-14	53.7778	8.62488e-05
rs78649910	T	A	0.021	-0.0134	0.89	0.8859	4	3482213	0.0168	22504	0.4254	0.003	7.2e-11	49	8.63478e-05
rs8018720	G	C	0.038	-0.0045	0.18	0.1692	14	39556185	0.013	22504	0.7294	0.003	6.8e-48	160.444	0.000426269
rs804281	A	G	-0.015	-0.0175	0.42	0.3941	8	11611865	0.0101	22504	0.0839808	0.002	2.6e-13	56.25	0.00010962
rs8091117	C	A	0.026	-0.0013	0.93	0.8533	18	28919794	0.0171	22504	0.9409	0.004	6e-11	42.25	8.80152e-05
rs8113404	C	T	-0.013	-0.0131	0.7	0.6986	19	53065579	0.011	22504	0.2352	0.002	4.9e-09	42.25	7.098e-05
rs867772	A	G	0.014	0.0212	0.32	0.2917	1	220972343	0.0108	22504	0.0501003	0.002	1.6e-11	49	8.52992e-05
rs9476310	C	T	-0.012	0.014	0.49	0.4693	6	57767576	0.01	22504	0.163	0.002	4.2e-09	36	7.19712e-05
rs9490317	T	C	-0.011	0.0078	0.55	0.5684	6	121859499	0.0097	22504	0.4212	0.002	4e-08	30.25	5.9895e-05
rs964184	G	C	-0.035	-0.0054	0.13	0.1458	11	116648917	0.0139	22504	0.698101	0.003	2e-27	136.111	0.000277095
rs9861009	T	C	-0.014	0.0138	0.27	0.2925	3	141654685	0.0109	22504	0.2055	0.002	4.9e-10	49	7.72632e-05
All														220.174	0.0517506

## Sheet: Table S9
Table S9 Characteristics of SNPs used in MR analysis of effect of 25-hydroxyvitamin D on total body bone mineral density in patients from 45 to 60 years old
SNP	effect_allele	other_allele	beta.exposure	beta.outcome	eaf.exposure	eaf.outcome	chr	pos	se.outcome	samplesize.outcome	pval.outcome	se.exposure	pval.exposure	F statistic	R2
rs10070734	T	C	-0.013	0.0028	0.29	0.3291	5	87940026	0.0118	18805	0.8129	0.002	1.8e-09	42.25	6.95942e-05
rs10085881	T	C	0.015	-0.0153	0.72	0.7322	7	21577960	0.0119	18805	0.1996	0.002	7.8e-11	56.25	9.072e-05
rs1038165	C	T	-0.012	0.0025	0.42	0.4208	12	68665940	0.0108	18805	0.8173	0.002	2.3e-09	36	7.01568e-05
rs10426	G	A	-0.025	0.0076	0.79	0.7958	19	51517798	0.0132	18805	0.5671	0.002	3.5e-25	156.25	0.000207375
rs10454087	C	T	0.014	-0.0213	0.72	0.7145	17	40735641	0.0118	18805	0.0708794	0.002	8.7e-10	49	7.90272e-05
rs1047891	C	A	0.015	0.0117	0.68	0.6954	2	211540507	0.0117	18805	0.3177	0.002	1.2e-12	56.25	9.792e-05
rs10859995	T	C	0.044	0.0032	0.42	0.44	12	96375682	0.0106	18805	0.7641	0.002	3.8e-98	484	0.000943219
rs10887718	C	T	0.011	-0.0195	0.47	0.4529	10	82042624	0.0108	18805	0.06948	0.002	2.3e-08	30.25	6.02822e-05
rs10908419	G	A	0.012	-0.008	0.51	0.52	1	154567699	0.0106	18805	0.4489	0.002	1.2e-09	36	7.19712e-05
rs10908465	C	T	-0.02	-0.0062	0.73	0.7209	1	155389688	0.0123	18805	0.6141	0.002	1.8e-18	100	0.00015768
rs11076175	A	G	-0.018	-0.0084	0.82	0.8212	16	57006378	0.0144	18805	0.56	0.003	1.2e-10	36	9.56448e-05
rs11108368	A	G	-0.014	0.009	0.39	0.3999	12	96386138	0.0109	18805	0.4115	0.002	2.1e-11	49	9.32568e-05
rs11127186	T	C	-0.011	-0.0214	0.5	0.5251	2	28881407	0.011	18805	0.0513795	0.002	2.4e-08	30.25	6.05e-05
rs11182428	T	C	0.013	0.0119	0.48	0.5114	12	38526387	0.011	18805	0.2776	0.002	3.2e-10	42.25	8.43648e-05
rs11264322	G	A	0.013	0.0198	0.57	0.5382	1	155087933	0.0107	18805	0.0652695	0.002	2e-10	42.25	8.28438e-05
rs1149605	T	C	-0.023	0.0068	0.83	0.8297	11	76485216	0.0143	18805	0.6351	0.003	4.3e-18	58.7778	0.000149284
rs11542462	G	A	0.024	-0.014	0.87	0.8799	16	82033810	0.0177	18805	0.4283	0.003	2.9e-16	64	0.000130291
rs115621755	C	T	0.012	0.021	0.67	0.6743	22	50853134	0.0173	18805	0.2247	0.002	4.8e-09	36	6.36768e-05
rs11591147	G	T	-0.045	0.0772	0.98	0.9852	1	55505647	0.0551	18805	0.1617	0.007	2.1e-09	41.3265	7.938e-05
rs11606	C	G	-0.012	0.0019	0.57	0.5854	19	54658102	0.0126	18805	0.8778	0.002	2.2e-09	36	7.05888e-05
rs116970203	G	A	0.428	-0.0381	0.97	0.9745	11	14876718	0.0352	18805	0.2793	0.006	1e-200	5088.44	0.0106613
rs11732896	G	A	0.016	0.0118	0.7	0.7034	4	88287993	0.0117	18805	0.3118	0.002	1.8e-13	64	0.00010752
rs117576073	G	T	0.215	-0.0447	0.99	0.9885	11	14912573	0.0658	18805	0.4969	0.009	1.6e-124	570.679	0.000915255
rs12056768	T	G	0.025	-0.0074	0.42	0.4032	8	116988527	0.0109	18805	0.4959	0.002	2.3e-35	156.25	0.0003045
rs12123821	C	T	-0.074	-0.1253	0.95	0.9531	1	152179152	0.0294	18805	2.01502e-05	0.005	1.7e-54	219.04	0.00052022
rs1229984	T	C	0.047	0.0049	0.02	0.0738	4	100239319	0.0326	18805	0.8803	0.006	2.4e-13	61.3611	8.65928e-05
rs12317268	A	G	0.021	-0.0475	0.85	0.8357	12	21352541	0.0147	18805	0.001262	0.003	6.2e-14	49	0.000112455
rs12372115	G	T	0.022	0.0216	0.93	0.9294	12	97982701	0.0219	18805	0.3228	0.004	1.4e-08	30.25	6.30168e-05
rs1260326	T	C	-0.021	-0.0445	0.39	0.3873	2	27730940	0.0108	18805	3.80496e-05	0.002	1.2e-24	110.25	0.000209828
rs12794714	G	A	0.113	-0.0053	0.58	0.5894	11	14913575	0.0108	18805	0.6278	0.002	1e-200	3192.25	0.00622106
rs12798050	C	T	-0.048	-0.0047	0.17	0.2657	11	71223256	0.0137	18805	0.7291	0.004	8.4e-29	144	0.000650189
rs12803256	A	G	-0.067	-0.0139	0.22	0.3025	11	71132868	0.0122	18805	0.2557	0.004	8.1e-67	280.562	0.00154062
rs12881545	G	C	-0.012	0.0227	0.33	0.3857	14	101176212	0.0116	18805	0.0504499	0.002	3.5e-08	36	6.36768e-05
rs13060130	C	T	0.017	-0.0145	0.86	0.8748	3	84440527	0.0157	18805	0.3561	0.003	6.7e-09	32.1111	6.95912e-05
rs13104260	G	A	-0.02	0.0065	0.74	0.7573	4	70348090	0.0123	18805	0.6008	0.002	2.7e-17	100	0.00015392
rs13284054	T	C	-0.018	0.0018	0.88	0.883	9	107669073	0.0172	18805	0.9144	0.003	2.1e-08	36	6.84288e-05
rs1352846	A	G	0.196	-0.0298	0.71	0.7245	4	72617775	0.0118	18805	0.01193	0.002	1e-200	9604	0.0158197
rs140371183	A	G	-0.063	0.0736	0.97	0.9697	1	152098428	0.0347	18805	0.03378	0.007	2.2e-17	81	0.000230996
rs142158911	G	A	-0.025	-0.0047	0.89	0.8871	19	11190534	0.0185	18805	0.7994	0.003	5.4e-16	69.4444	0.000122375
rs1660839	G	A	-0.015	0.0109	0.75	0.7507	11	71094232	0.0124	18805	0.378	0.002	1e-10	56.25	8.4375e-05
rs17216707	T	C	0.032	0.0055	0.82	0.8057	20	52732362	0.0138	18805	0.6901	0.003	8.3e-33	113.778	0.000302285
rs17231506	C	T	0.014	0.0016	0.68	0.6776	16	56994528	0.0115	18805	0.8895	0.002	6.9e-10	49	8.52992e-05
rs1800588	C	T	0.034	-0.0087	0.78	0.7702	15	58723675	0.0131	18805	0.5088	0.002	2.5e-44	289	0.000396739
rs187429064	A	G	-0.068	-0.0214	0.99	0.985	19	19380513	0.0739	18805	0.7719	0.009	7.6e-13	57.0864	9.15552e-05
rs1933064	G	A	-0.015	-0.0229	0.53	0.5181	1	152301576	0.0115	18805	0.0462605	0.002	6.9e-13	56.25	0.000112095
rs2012736	C	A	0.048	-0.0108	0.92	0.9188	2	234622379	0.0206	18805	0.5992	0.004	1.2e-39	144	0.000339149
rs2037511	G	A	-0.018	0.0007	0.83	0.8354	18	61366207	0.0143	18805	0.9631	0.003	1.5e-11	36	9.14328e-05
rs2074735	G	C	-0.028	-0.0038	0.94	0.9228	22	31535872	0.0212	18805	0.8585	0.004	9.6e-12	49	8.84352e-05
rs212100	T	C	0.066	0.0284	0.16	0.1683	19	48376995	0.0146	18805	0.0516404	0.003	3.8e-132	484	0.00117089
rs2131925	G	T	0.023	0.0085	0.36	0.3559	1	63025942	0.0113	18805	0.4532	0.002	4.7e-28	132.25	0.000243763
rs2207132	G	A	0.035	-0.0044	0.97	0.9637	20	39142516	0.0355	18805	0.9022	0.006	5.6e-10	34.0278	7.1295e-05
rs2229742	G	C	0.025	-0.0157	0.9	0.9004	21	16339172	0.0176	18805	0.3732	0.003	1.5e-14	69.4444	0.0001125
rs2248551	G	A	0.023	-0.0114	0.83	0.8231	6	131924689	0.0144	18805	0.4275	0.003	3.1e-18	58.7778	0.000149284
rs2346264	A	C	0.014	0.0057	0.22	0.2041	7	133536351	0.013	18805	0.662	0.002	1.2e-08	49	6.72672e-05
rs2585442	C	G	-0.027	0.0145	0.76	0.7693	20	52737123	0.013	18805	0.2663	0.002	8.9e-28	182.25	0.000265939
rs261291	T	C	0.028	-0.0015	0.64	0.6359	15	58680178	0.0112	18805	0.8909	0.002	4.1e-42	196	0.000361267
rs2710651	G	A	0.011	0.0121	0.47	0.4732	2	63166379	0.0107	18805	0.2579	0.002	9.8e-09	30.25	6.02822e-05
rs2725371	A	G	-0.012	-0.013	0.3	0.2864	8	30854033	0.0117	18805	0.2665	0.002	4.2e-08	36	6.048e-05
rs2762943	T	G	-0.045	-0.0396	0.08	0.0731	20	52790786	0.0246	18805	0.107	0.004	3.1e-33	126.562	0.00029808
rs28364331	A	G	-0.07	-0.0051	0.98	0.9815	4	100201295	0.045	18805	0.9106	0.007	6.8e-21	100	0.00019208
rs28367476	A	G	0.014	-0.0161	0.81	0.8122	X	51612293	0.0172	18805	0.3519	0.002	1.3e-10	49	6.03288e-05
rs28374650	C	T	0.013	-0.0019	0.76	0.7309	6	32623367	0.0211	18805	0.9274	0.002	7.7e-09	42.25	6.16512e-05
rs2847500	G	A	0.022	0.0002	0.88	0.8662	11	120114421	0.0168	18805	0.9893	0.003	2.5e-13	53.7778	0.000102221
rs28692966	G	A	-0.015	-0.013	0.75	0.7297	8	25892919	0.0122	18805	0.2869	0.002	8.1e-11	56.25	8.4375e-05
rs2952289	C	T	-0.018	-0.0411	0.2	0.2157	17	66464414	0.0132	18805	0.00190999	0.002	1.2e-12	81	0.00010368
rs31612	T	C	0.015	0.0002	0.83	0.8095	5	108996643	0.0139	18805	0.9858	0.003	4.2e-08	25	6.3495e-05
rs325384	C	T	0.014	-0.0147	0.72	0.7218	15	100229761	0.0118	18805	0.2142	0.002	1.7e-10	49	7.90272e-05
rs34290760	C	G	0.039	0.0227	0.97	0.9704	8	9185179	0.0332	18805	0.4935	0.006	9.2e-11	42.25	8.85222e-05
rs35057908	A	T	-0.016	0.0118	0.57	0.5729	4	69372082	0.0151	18805	0.4376	0.002	2.6e-14	64	0.000125491
rs35408430	C	T	0.021	-0.0095	0.66	0.6563	1	17560195	0.0114	18805	0.4075	0.002	2.3e-24	110.25	0.000197921
rs3814995	C	T	0.012	0.0082	0.69	0.6907	19	36342212	0.0142	18805	0.5667	0.002	6.6e-09	36	6.16032e-05
rs3849374	G	C	0.016	-0.0139	0.82	0.788	2	101443397	0.0138	18805	0.3146	0.003	7.5e-10	28.4444	7.55712e-05
rs3925446	G	A	-0.016	-0.0035	0.8	0.7987	10	91495322	0.0134	18805	0.7971	0.002	2.5e-10	64	8.192e-05
rs4121823	T	A	0.019	-0.0025	0.15	0.1615	18	47144223	0.0146	18805	0.8669	0.003	3.8e-12	40.1111	9.2055e-05
rs4327060	C	T	0.025	0.0283	0.95	0.9138	16	72807438	0.0247	18805	0.2525	0.004	1.9e-08	39.0625	5.9375e-05
rs4364259	G	A	-0.016	-0.0195	0.8	0.8088	4	15892159	0.0148	18805	0.1871	0.003	2.2e-10	28.4444	8.192e-05
rs4418728	G	T	-0.011	0.0107	0.55	0.5419	10	94839724	0.0109	18805	0.3246	0.002	2.2e-08	30.25	5.9895e-05
rs4575545	G	A	0.016	-0.0187	0.7	0.6997	16	79755446	0.0119	18805	0.1148	0.002	2.7e-13	64	0.00010752
rs4616820	C	T	0.012	0.0042	0.54	0.5184	4	57745481	0.0108	18805	0.6968	0.002	1.1e-09	36	7.15392e-05
rs4738684	A	G	-0.012	-0.0111	0.33	0.3146	8	59393273	0.0113	18805	0.327	0.002	5.9e-09	36	6.36768e-05
rs484195	A	G	0.016	-0.0082	0.38	0.3703	19	45421877	0.0127	18805	0.515101	0.002	4.3e-14	64	0.000120627
rs541041	G	A	0.016	-0.0046	0.18	0.1823	2	21294975	0.014	18805	0.7402	0.003	3.9e-10	28.4444	7.55712e-05
rs55829990	T	C	0.019	-0.0212	0.66	0.6732	15	63790642	0.0112	18805	0.0581795	0.002	3.9e-19	90.25	0.000162017
rs590215	C	T	0.013	-0.0149	0.73	0.7282	18	57904088	0.012	18805	0.212	0.002	1.2e-08	42.25	6.66198e-05
rs6003456	T	A	0.013	0.012	0.77	0.7667	22	23356100	0.0126	18805	0.3426	0.002	2.3e-08	42.25	5.98598e-05
rs6123359	A	G	-0.025	-0.0313	0.9	0.8856	20	52714706	0.0185	18805	0.0912305	0.003	6.7e-14	69.4444	0.0001125
rs613808	A	G	-0.016	-0.0048	0.28	0.3196	11	116710968	0.0121	18805	0.693999	0.002	1.6e-10	64	0.000103219
rs61816761	G	A	-0.077	0.0658	0.98	0.9787	1	152285861	0.0599	18805	0.2719	0.01	1.4e-13	59.29	0.000232417
rs61883501	A	C	-0.033	0.0232	0.97	0.971	11	13882754	0.0349	18805	0.5054	0.006	4e-09	30.25	6.33798e-05
rs61891388	T	G	-0.013	0.009	0.54	0.5653	11	66079818	0.0109	18805	0.4086	0.002	9.7e-11	42.25	8.39592e-05
rs62007299	G	A	0.013	0.0005	0.29	0.3087	15	77711719	0.0119	18805	0.9647	0.002	1.3e-09	42.25	6.95942e-05
rs6671730	G	A	0.015	-0.0058	0.57	0.5696	1	2339139	0.0118	18805	0.623199	0.002	1.9e-13	56.25	0.000110295
rs6672758	C	T	-0.017	-0.0024	0.2	0.2418	1	230303512	0.0135	18805	0.8589	0.003	3.4e-12	32.1111	9.248e-05
rs6782190	G	A	0.018	0.0096	0.35	0.3436	3	85639672	0.0114	18805	0.3966	0.002	5.7e-18	81	0.00014742
rs6966728	C	T	0.012	-0.0176	0.54	0.4915	7	104618318	0.0107	18805	0.0985893	0.002	9.8e-09	36	7.15392e-05
rs705117	C	T	-0.032	-0.0093	0.15	0.1858	4	72608115	0.0149	18805	0.5332	0.003	9.6e-28	113.778	0.00026112
rs7149014	T	C	0.013	0.0109	0.37	0.4056	14	29802911	0.0113	18805	0.3321	0.002	2.8e-10	42.25	7.87878e-05
rs727857	G	A	0.014	0.0141	0.39	0.3909	2	58981967	0.011	18805	0.1987	0.002	1.1e-11	49	9.32568e-05
rs72834856	T	G	0.025	-0.0144	0.93	0.9332	6	22801858	0.0214	18805	0.5011	0.004	1e-10	39.0625	8.1375e-05
rs72997623	C	A	-0.028	0.0205	0.92	0.9101	11	75488054	0.019	18805	0.2803	0.004	6.4e-15	49	0.000115405
rs73413596	T	C	-0.022	0.0075	0.93	0.9032	12	111582630	0.0208	18805	0.719	0.004	1.4e-08	30.25	6.30168e-05
rs7412	C	T	-0.03	-0.017	0.92	0.9171	19	45412079	0.0216	18805	0.4324	0.004	7.4e-17	56.25	0.00013248
rs7522116	C	T	0.013	0.0088	0.43	0.4521	1	41835685	0.0109	18805	0.4175	0.002	3.3e-11	42.25	8.28438e-05
rs7528419	A	G	-0.02	-0.0066	0.78	0.7798	1	109817192	0.0128	18805	0.605399	0.002	1.4e-16	100	0.00013728
rs7569755	G	A	-0.014	-0.0159	0.71	0.7081	2	118648261	0.0118	18805	0.1755	0.002	1.2e-10	49	8.07128e-05
rs75741381	C	G	0.016	0.0095	0.85	0.8273	7	100809458	0.0152	18805	0.5317	0.003	1.1e-08	28.4444	6.528e-05
rs7604788	C	T	-0.036	-0.0802	0.97	0.967	2	21190024	0.0308	18805	0.00926595	0.006	7.9e-11	36	7.54272e-05
rs76798800	G	T	0.017	-0.0288	0.73	0.7445	1	154994978	0.0123	18805	0.0192199	0.002	1.6e-13	72.25	0.000113924
rs77532868	C	T	-0.027	-0.034	0.95	0.9545	10	88081438	0.0261	18805	0.1931	0.004	8.5e-10	45.5625	6.9255e-05
rs7784802	A	T	-0.014	-0.0163	0.64	0.6572	7	64015379	0.0113	18805	0.1493	0.002	2.6e-11	49	9.03168e-05
rs77924615	G	A	0.017	0.0338	0.81	0.7994	16	20392332	0.0142	18805	0.0171002	0.003	7e-11	32.1111	8.89542e-05
rs78151190	A	C	0.017	-0.0025	0.87	0.8892	6	25619007	0.0167	18805	0.8835	0.003	2e-08	32.1111	6.53718e-05
rs78168201	C	T	-0.066	0.049	0.99	0.9887	11	70971149	0.1115	18805	0.660201	0.009	2.8e-14	53.7778	8.62488e-05
rs78649910	T	A	0.021	0.034	0.89	0.8886	4	3482213	0.0191	18805	0.0754102	0.003	7.2e-11	49	8.63478e-05
rs8018720	G	C	0.038	-0.0188	0.18	0.1776	14	39556185	0.0142	18805	0.1858	0.003	6.8e-48	160.444	0.000426269
rs804281	A	G	-0.015	-0.015	0.42	0.3934	8	11611865	0.0109	18805	0.1704	0.002	2.6e-13	56.25	0.00010962
rs8091117	C	A	0.026	-0.0339	0.93	0.9113	18	28919794	0.0202	18805	0.093319	0.004	6e-11	42.25	8.80152e-05
rs8113404	C	T	-0.013	-0.013	0.7	0.7053	19	53065579	0.0118	18805	0.2699	0.002	4.9e-09	42.25	7.098e-05
rs867772	A	G	0.014	-0.014	0.32	0.2921	1	220972343	0.0117	18805	0.2313	0.002	1.6e-11	49	8.52992e-05
rs9476310	C	T	-0.012	-0.0049	0.49	0.4736	6	57767576	0.011	18805	0.6591	0.002	4.2e-09	36	7.19712e-05
rs9490317	T	C	-0.011	0.0059	0.55	0.5617	6	121859499	0.0107	18805	0.580301	0.002	4e-08	30.25	5.9895e-05
rs964184	G	C	-0.035	0.0062	0.13	0.1402	11	116648917	0.0155	18805	0.688101	0.003	2e-27	136.111	0.000277095
rs9861009	T	C	-0.014	0.0053	0.27	0.2936	3	141654685	0.012	18805	0.6574	0.002	4.9e-10	49	7.72632e-05
All														220.174	0.0517506

## Sheet: Table S10
Table S10 Characteristics of SNPs used in MR analysis of effect of 25-hydroxyvitamin D on total body bone mineral density in patients from 30 to 45 years old
SNP	effect_allele	other_allele	beta.exposure	beta.outcome	eaf.exposure	eaf.outcome	chr	pos	se.outcome	samplesize.outcome	pval.outcome	se.exposure	pval.exposure	F statistic	R2
rs10070734	T	C	-0.013	-0.0164	0.29	0.3399	5	87940026	0.016	10062	0.3072	0.002	1.8e-09	42.25	6.95942e-05
rs10085881	T	C	0.015	-0.0059	0.72	0.7391	7	21577960	0.0166	10062	0.7202	0.002	7.8e-11	56.25	9.072e-05
rs1038165	C	T	-0.012	-0.0072	0.42	0.4311	12	68665940	0.0149	10062	0.6297	0.002	2.3e-09	36	7.01568e-05
rs10426	G	A	-0.025	-0.0204	0.79	0.8094	19	51517798	0.0188	10062	0.2793	0.002	3.5e-25	156.25	0.000207375
rs10454087	C	T	0.014	0.0247	0.72	0.7209	17	40735641	0.0165	10062	0.1345	0.002	8.7e-10	49	7.90272e-05
rs1047891	C	A	0.015	0.0041	0.68	0.6911	2	211540507	0.0162	10062	0.7985	0.002	1.2e-12	56.25	9.792e-05
rs10859995	T	C	0.044	-0.0208	0.42	0.4501	12	96375682	0.0145	10062	0.152	0.002	3.8e-98	484	0.000943219
rs10887718	C	T	0.011	0.0093	0.47	0.4467	10	82042624	0.0148	10062	0.5273	0.002	2.3e-08	30.25	6.02822e-05
rs10908419	G	A	0.012	0.0084	0.51	0.5385	1	154567699	0.0145	10062	0.5648	0.002	1.2e-09	36	7.19712e-05
rs10908465	C	T	-0.02	-0.0018	0.73	0.7208	1	155389688	0.0171	10062	0.9184	0.002	1.8e-18	100	0.00015768
rs11076175	A	G	-0.018	-0.0141	0.82	0.8217	16	57006378	0.0199	10062	0.477	0.003	1.2e-10	36	9.56448e-05
rs11108368	A	G	-0.014	-0.0021	0.39	0.4116	12	96386138	0.0151	10062	0.8882	0.002	2.1e-11	49	9.32568e-05
rs11127186	T	C	-0.011	-0.0013	0.5	0.5371	2	28881407	0.0153	10062	0.9306	0.002	2.4e-08	30.25	6.05e-05
rs11182428	T	C	0.013	0.0048	0.48	0.5228	12	38526387	0.0151	10062	0.753	0.002	3.2e-10	42.25	8.43648e-05
rs11264322	G	A	0.013	0.0046	0.57	0.541	1	155087933	0.0147	10062	0.7539	0.002	2e-10	42.25	8.28438e-05
rs1149605	T	C	-0.023	0.02	0.83	0.8393	11	76485216	0.0203	10062	0.324	0.003	4.3e-18	58.7778	0.000149284
rs11542462	G	A	0.024	-0.0229	0.87	0.8811	16	82033810	0.0238	10062	0.3348	0.003	2.9e-16	64	0.000130291
rs115621755	C	T	0.012	-0.0035	0.67	0.6444	22	50853626	0.0159	10062	0.8283	0.002	4.8e-09	36	6.36768e-05
rs11591147	G	T	-0.045	-0.0303	0.98	0.9822	1	55505647	0.0725	10062	0.675601	0.007	2.1e-09	41.3265	7.938e-05
rs11606	C	G	-0.012	0.0055	0.57	0.6055	19	54658102	0.0175	10062	0.7554	0.002	2.2e-09	36	7.05888e-05
rs116970203	G	A	0.428	0.0507	0.97	0.9759	11	14876718	0.05	10062	0.3102	0.006	1e-200	5088.44	0.0106613
rs11732896	G	A	0.016	-0.0063	0.7	0.6941	4	88287993	0.0159	10062	0.6897	0.002	1.8e-13	64	0.00010752
rs117576073	G	T	0.215	-0.0475	0.99	0.9866	11	14912573	0.0886	10062	0.5915	0.009	1.6e-124	570.679	0.000915255
rs12056768	T	G	0.025	0.0247	0.42	0.3845	8	116988527	0.0152	10062	0.1031	0.002	2.3e-35	156.25	0.0003045
rs12123821	C	T	-0.074	0.0567	0.95	0.9598	1	152179152	0.0448	10062	0.205	0.005	1.7e-54	219.04	0.00052022
rs1229984	T	C	0.047	-0.0151	0.02	0.0756	4	100239319	0.0404	10062	0.7092	0.006	2.4e-13	61.3611	8.65928e-05
rs12317268	A	G	0.021	0.0072	0.85	0.8349	12	21352541	0.0203	10062	0.723501	0.003	6.2e-14	49	0.000112455
rs12372115	G	T	0.022	-0.027	0.93	0.9245	12	97982701	0.0296	10062	0.361	0.004	1.4e-08	30.25	6.30168e-05
rs1260326	T	C	-0.021	-0.0318	0.39	0.3852	2	27730940	0.015	10062	0.0340502	0.002	1.2e-24	110.25	0.000209828
rs12794714	G	A	0.113	0.0067	0.58	0.6013	11	14913575	0.0149	10062	0.6519	0.002	1e-200	3192.25	0.00622106
rs12798050	C	T	-0.048	0.012	0.17	0.319	11	71223256	0.0182	10062	0.5097	0.004	8.4e-29	144	0.000650189
rs12803256	A	G	-0.067	0.0133	0.22	0.3553	11	71132868	0.0165	10062	0.4205	0.004	8.1e-67	280.562	0.00154062
rs12881545	G	C	-0.012	0.0073	0.33	0.4078	14	101176212	0.0156	10062	0.640301	0.002	3.5e-08	36	6.36768e-05
rs13060130	C	T	0.017	-0.0209	0.86	0.879	3	84440527	0.022	10062	0.341	0.003	6.7e-09	32.1111	6.95912e-05
rs13104260	G	A	-0.02	0.0007	0.74	0.7653	4	70348090	0.0172	10062	0.9683	0.002	2.7e-17	100	0.00015392
rs13284054	T	C	-0.018	-0.0141	0.88	0.8814	9	107669073	0.0234	10062	0.5451	0.003	2.1e-08	36	6.84288e-05
rs1352846	A	G	0.196	-0.0254	0.71	0.7282	4	72617775	0.0163	10062	0.1178	0.002	1e-200	9604	0.0158197
rs140371183	A	G	-0.063	-0.0377	0.97	0.9719	1	152098428	0.0497	10062	0.4478	0.007	2.2e-17	81	0.000230996
rs142158911	G	A	-0.025	-0.0197	0.89	0.882	19	11190534	0.0253	10062	0.4354	0.003	5.4e-16	69.4444	0.000122375
rs1660839	G	A	-0.015	-0.0071	0.75	0.7522	11	71094232	0.0173	10062	0.68	0.002	1e-10	56.25	8.4375e-05
rs17216707	T	C	0.032	0.0309	0.82	0.8038	20	52732362	0.0189	10062	0.1019	0.003	8.3e-33	113.778	0.000302285
rs17231506	C	T	0.014	0.0279	0.68	0.6964	16	56994528	0.0161	10062	0.0839499	0.002	6.9e-10	49	8.52992e-05
rs1800588	C	T	0.034	0.0152	0.78	0.7519	15	58723675	0.0177	10062	0.3899	0.002	2.5e-44	289	0.000396739
rs187429064	A	G	-0.068	-0.0138	0.99	0.9821	19	19380513	0.0986	10062	0.8888	0.009	7.6e-13	57.0864	9.15552e-05
rs1933064	G	A	-0.015	0.0126	0.53	0.5071	1	152301576	0.0157	10062	0.4215	0.002	6.9e-13	56.25	0.000112095
rs2012736	C	A	0.048	0.0741	0.92	0.9165	2	234622379	0.0278	10062	0.00772503	0.004	1.2e-39	144	0.000339149
rs2037511	G	A	-0.018	0.0187	0.83	0.8314	18	61366207	0.0195	10062	0.3397	0.003	1.5e-11	36	9.14328e-05
rs2074735	G	C	-0.028	0.0146	0.94	0.9219	22	31535872	0.0289	10062	0.6136	0.004	9.6e-12	49	8.84352e-05
rs212100	T	C	0.066	0.0299	0.16	0.1633	19	48376995	0.0205	10062	0.1438	0.003	3.8e-132	484	0.00117089
rs2131925	G	T	0.023	-0.002	0.36	0.3552	1	63025942	0.0156	10062	0.8965	0.002	4.7e-28	132.25	0.000243763
rs2207132	G	A	0.035	0.0289	0.97	0.9629	20	39142516	0.0482	10062	0.5486	0.006	5.6e-10	34.0278	7.1295e-05
rs2229742	G	C	0.025	0.0061	0.9	0.9031	21	16339172	0.0248	10062	0.8064	0.003	1.5e-14	69.4444	0.0001125
rs2248551	G	A	0.023	-0.0355	0.83	0.8254	6	131924689	0.0202	10062	0.0786593	0.003	3.1e-18	58.7778	0.000149284
rs2346264	A	C	0.014	0.0187	0.22	0.1949	7	133536351	0.0182	10062	0.3055	0.002	1.2e-08	49	6.72672e-05
rs2585442	C	G	-0.027	-0.0761	0.76	0.7796	20	52737123	0.018	10062	2.47702e-05	0.002	8.9e-28	182.25	0.000265939
rs261291	T	C	0.028	-0.008	0.64	0.6335	15	58680178	0.0153	10062	0.6017	0.002	4.1e-42	196	0.000361267
rs2710651	G	A	0.011	0.0005	0.47	0.4687	2	63166379	0.0149	10062	0.9755	0.002	9.8e-09	30.25	6.02822e-05
rs2725371	A	G	-0.012	0.0063	0.3	0.2773	8	30854033	0.0162	10062	0.6987	0.002	4.2e-08	36	6.048e-05
rs2762943	T	G	-0.045	-0.0922	0.08	0.0748	20	52790786	0.0329	10062	0.00507598	0.004	3.1e-33	126.562	0.00029808
rs28364331	A	G	-0.07	0.0395	0.98	0.9824	4	100201295	0.067	10062	0.5555	0.007	6.8e-21	100	0.00019208
rs28367476	A	G	0.014	-0.0302	0.81	0.8155	X	51612293	0.0257	10062	0.2403	0.002	1.3e-10	49	6.03288e-05
rs28374650	C	T	0.013	0.0092	0.76	0.7062	6	32623367	0.0253	10062	0.7163	0.002	7.7e-09	42.25	6.16512e-05
rs2847500	G	A	0.022	0.0039	0.88	0.8528	11	120114421	0.0219	10062	0.8595	0.003	2.5e-13	53.7778	0.000102221
rs28692966	G	A	-0.015	0.0129	0.75	0.7235	8	25892919	0.0167	10062	0.4399	0.002	8.1e-11	56.25	8.4375e-05
rs2952289	C	T	-0.018	-0.0541	0.2	0.2255	17	66464414	0.0181	10062	0.00281598	0.002	1.2e-12	81	0.00010368
rs31612	T	C	0.015	-0.0004	0.83	0.8117	5	108996643	0.0196	10062	0.985	0.003	4.2e-08	25	6.3495e-05
rs325384	C	T	0.014	-0.0533	0.72	0.7348	15	100229761	0.0167	10062	0.00143199	0.002	1.7e-10	49	7.90272e-05
rs34290760	C	G	0.039	-0.0869	0.97	0.9695	8	9185179	0.0454	10062	0.0554102	0.006	9.2e-11	42.25	8.85222e-05
rs35057908	A	T	-0.016	0.022	0.57	0.5774	4	69372082	0.0195	10062	0.2598	0.002	2.6e-14	64	0.000125491
rs35408430	C	T	0.021	0.0018	0.66	0.6467	1	17560195	0.0154	10062	0.906	0.002	2.3e-24	110.25	0.000197921
rs3814995	C	T	0.012	0.0037	0.69	0.6951	19	36342212	0.0189	10062	0.846	0.002	6.6e-09	36	6.16032e-05
rs3849374	G	C	0.016	0.0049	0.82	0.763	2	101443397	0.0182	10062	0.788301	0.003	7.5e-10	28.4444	7.55712e-05
rs3925446	G	A	-0.016	-0.0203	0.8	0.7976	10	91495322	0.0185	10062	0.2735	0.002	2.5e-10	64	8.192e-05
rs4121823	T	A	0.019	0.012	0.15	0.156	18	47144223	0.0208	10062	0.5645	0.003	3.8e-12	40.1111	9.2055e-05
rs4327060	C	T	0.025	-0.0165	0.95	0.8646	16	72807438	0.0274	10062	0.546	0.004	1.9e-08	39.0625	5.9375e-05
rs4364259	G	A	-0.016	0.0187	0.8	0.8048	4	15892159	0.0202	10062	0.3545	0.003	2.2e-10	28.4444	8.192e-05
rs4418728	G	T	-0.011	-0.034	0.55	0.5484	10	94839724	0.0149	10062	0.0225699	0.002	2.2e-08	30.25	5.9895e-05
rs4575545	G	A	0.016	-0.0309	0.7	0.708	16	79755446	0.0166	10062	0.0631204	0.002	2.7e-13	64	0.00010752
rs4616820	C	T	0.012	0.0209	0.54	0.5134	4	57745481	0.0149	10062	0.1614	0.002	1.1e-09	36	7.15392e-05
rs4738684	A	G	-0.012	-0.0121	0.33	0.3014	8	59393273	0.0158	10062	0.4437	0.002	5.9e-09	36	6.36768e-05
rs484195	A	G	0.016	0.012	0.38	0.3809	19	45421877	0.0173	10062	0.4894	0.002	4.3e-14	64	0.000120627
rs541041	G	A	0.016	-0.0129	0.18	0.2028	2	21294975	0.0183	10062	0.4812	0.003	3.9e-10	28.4444	7.55712e-05
rs55829990	T	C	0.019	-0.0231	0.66	0.6786	15	63790642	0.0155	10062	0.1381	0.002	3.9e-19	90.25	0.000162017
rs590215	C	T	0.013	-0.0269	0.73	0.7341	18	57904088	0.0167	10062	0.1071	0.002	1.2e-08	42.25	6.66198e-05
rs6003456	T	A	0.013	0.0359	0.77	0.7747	22	23356100	0.0177	10062	0.0430101	0.002	2.3e-08	42.25	5.98598e-05
rs6123359	A	G	-0.025	0.0043	0.9	0.8817	20	52714706	0.0251	10062	0.8635	0.003	6.7e-14	69.4444	0.0001125
rs613808	A	G	-0.016	-0.0071	0.28	0.3503	11	116710968	0.0165	10062	0.6655	0.002	1.6e-10	64	0.000103219
rs61816761	G	A	-0.077	-0.0275	0.98	0.9807	1	152285861	0.0849	10062	0.7462	0.01	1.4e-13	59.29	0.000232417
rs61883501	A	C	-0.033	0.003	0.97	0.9694	11	13882754	0.0481	10062	0.9499	0.006	4e-09	30.25	6.33798e-05
rs61891388	T	G	-0.013	0.0214	0.54	0.5795	11	66079818	0.015	10062	0.1557	0.002	9.7e-11	42.25	8.39592e-05
rs62007299	G	A	0.013	-0.0052	0.29	0.3128	15	77711719	0.0164	10062	0.7508	0.002	1.3e-09	42.25	6.95942e-05
rs6671730	G	A	0.015	-0.0078	0.57	0.5796	1	2339139	0.0161	10062	0.6269	0.002	1.9e-13	56.25	0.000110295
rs6672758	C	T	-0.017	-0.0118	0.2	0.2598	1	230303512	0.0179	10062	0.5088	0.003	3.4e-12	32.1111	9.248e-05
rs6782190	G	A	0.018	0.0136	0.35	0.3425	3	85639672	0.0158	10062	0.3888	0.002	5.7e-18	81	0.00014742
rs6966728	C	T	0.012	-0.018	0.54	0.4683	7	104618318	0.0149	10062	0.2265	0.002	9.8e-09	36	7.15392e-05
rs705117	C	T	-0.032	-0.0091	0.15	0.2103	4	72608115	0.0193	10062	0.639599	0.003	9.6e-28	113.778	0.00026112
rs7149014	T	C	0.013	0.004	0.37	0.4047	14	29802911	0.0155	10062	0.7978	0.002	2.8e-10	42.25	7.87878e-05
rs727857	G	A	0.014	-0.0048	0.39	0.405	2	58981967	0.015	10062	0.7485	0.002	1.1e-11	49	9.32568e-05
rs72834856	T	G	0.025	0.0068	0.93	0.9372	6	22801858	0.0301	10062	0.8218	0.004	1e-10	39.0625	8.1375e-05
rs72997623	C	A	-0.028	0.0135	0.92	0.9069	11	75488054	0.0256	10062	0.5963	0.004	6.4e-15	49	0.000115405
rs73413596	T	C	-0.022	-0.0151	0.93	0.8684	12	111582630	0.0252	10062	0.5483	0.004	1.4e-08	30.25	6.30168e-05
rs7412	C	T	-0.03	0.0464	0.92	0.9173	19	45412079	0.0305	10062	0.1278	0.004	7.4e-17	56.25	0.00013248
rs7522116	C	T	0.013	0.0109	0.43	0.4538	1	41835685	0.0151	10062	0.4724	0.002	3.3e-11	42.25	8.28438e-05
rs7528419	A	G	-0.02	-0.0216	0.78	0.7801	1	109817192	0.0178	10062	0.2243	0.002	1.4e-16	100	0.00013728
rs7569755	G	A	-0.014	-0.009	0.71	0.7141	2	118648261	0.0162	10062	0.5785	0.002	1.2e-10	49	8.07128e-05
rs75741381	C	G	0.016	0.0149	0.85	0.8076	7	100809458	0.0203	10062	0.4609	0.003	1.1e-08	28.4444	6.528e-05
rs7604788	C	T	-0.036	-0.0717	0.97	0.9663	2	21190024	0.0437	10062	0.1007	0.006	7.9e-11	36	7.54272e-05
rs76798800	G	T	0.017	0.0088	0.73	0.7456	1	154994978	0.017	10062	0.601999	0.002	1.6e-13	72.25	0.000113924
rs77532868	C	T	-0.027	-0.0164	0.95	0.9584	10	88081438	0.0369	10062	0.6575	0.004	8.5e-10	45.5625	6.9255e-05
rs7784802	A	T	-0.014	-0.0467	0.64	0.6544	7	64015379	0.0159	10062	0.003264	0.002	2.6e-11	49	9.03168e-05
rs77924615	G	A	0.017	-0.0275	0.81	0.8073	16	20392332	0.0198	10062	0.1656	0.003	7e-11	32.1111	8.89542e-05
rs78151190	A	C	0.017	0.0153	0.87	0.8942	6	25619007	0.0241	10062	0.526	0.003	2e-08	32.1111	6.53718e-05
rs78649910	T	A	0.021	0.0282	0.89	0.8852	4	3482213	0.026	10062	0.2779	0.003	7.2e-11	49	8.63478e-05
rs8018720	G	C	0.038	-0.0187	0.18	0.1804	14	39556185	0.0195	10062	0.3386	0.003	6.8e-48	160.444	0.000426269
rs804281	A	G	-0.015	0.0102	0.42	0.3779	8	11611865	0.0151	10062	0.4982	0.002	2.6e-13	56.25	0.00010962
rs8091117	C	A	0.026	0.018	0.93	0.8935	18	28919794	0.0253	10062	0.4782	0.004	6e-11	42.25	8.80152e-05
rs8113404	C	T	-0.013	-0.0222	0.7	0.6999	19	53065579	0.0164	10062	0.175	0.002	4.9e-09	42.25	7.098e-05
rs867772	A	G	0.014	0.0404	0.32	0.2822	1	220972343	0.0161	10062	0.0118899	0.002	1.6e-11	49	8.52992e-05
rs9476310	C	T	-0.012	0.0238	0.49	0.4834	6	57767576	0.0154	10062	0.1227	0.002	4.2e-09	36	7.19712e-05
rs9490317	T	C	-0.011	-0.0091	0.55	0.5516	6	121859499	0.0147	10062	0.5332	0.002	4e-08	30.25	5.9895e-05
rs964184	G	C	-0.035	-0.003	0.13	0.1489	11	116648917	0.0211	10062	0.887	0.003	2e-27	136.111	0.000277095
rs9861009	T	C	-0.014	0.0305	0.27	0.2895	3	141654685	0.0168	10062	0.0693107	0.002	4.9e-10	49	7.72632e-05
All														221.538	0.0516644

[truncated: 9 more sheets: Table S11, Table S12, Table S13, Table S14, Table S15, Table S16, Table S17, Table S18, Table S19]
